# Supplementary material for: Febuxostat methanol solvate
Source: Acta Crystallogr Sect E Struct Rep Online. 2011 Apr 29;67(Pt 5):o1232. doi: 10.1107/S1600536811014905 (PMC3089318; doi:10.1107/S1600536811014905)
Supplement: Supplementary file 2 [file e-67-o1232-Isup2.hkl]

#
# h,k,l, Fc-squared, Fo-squared, sigma(Fo-squared) and status flag
#
data_I
_shelx_title ' feb-d in P 21'
_shelx_refln_list_code          4
_shelx_F_calc_maximum      106.74
_exptl_crystal_F_000       368.00
_reflns_d_resolution_high  0.7718
 
loop_
 _symmetry_equiv_pos_as_xyz
 'x, y, z'
 '-x, y+1/2, -z'
 
_cell_length_a     4.7089
_cell_length_b    17.9073
_cell_length_c    10.7965
_cell_angle_alpha  90.000
_cell_angle_beta   98.047
_cell_angle_gamma  90.000
 
_shelx_F_squared_multiplier     1.000
 
loop_
 _refln_index_h
 _refln_index_k
 _refln_index_l
 _refln_F_squared_calc
 _refln_F_squared_meas
 _refln_F_squared_sigma
 _refln_observed_status
   0 -22   0       25.64       27.90      8.35 o
   1 -22   0        0.40       -0.24      4.13 o
   1 -21   0       52.09       52.04      6.22 o
   2 -21   0       17.73       19.82      3.79 o
   0 -20   0       63.01       52.38      7.05 o
   1 -20   0       27.30       29.32      4.66 o
   2 -20   0       51.77       38.12     26.53 o
   3 -20   0        0.29       -0.41      2.82 o
   1 -19   0       18.45       19.85      4.04 o
   2 -19   0        7.49        5.94      2.88 o
   3 -19   0        1.99        3.01      2.38 o
   0 -18   0       71.36       88.55      6.81 o
   1 -18   0        2.59        2.21      3.16 o
   2 -18   0       58.37       62.32      4.45 o
   3 -18   0        6.73        7.37      2.23 o
   1 -17   0      133.73      137.69      5.46 o
   2 -17   0       14.96       14.09      3.52 o
   3 -17   0       22.94       15.78      5.62 o
   4 -17   0        3.36        3.67      3.33 o
   0 -16   0      109.95       98.08      6.85 o
   1 -16   0       58.93       57.16      3.91 o
   2 -16   0       12.33       12.34      4.96 o
   3 -16   0       81.76       78.15      3.38 o
   4 -16   0        1.96        3.20      3.02 o
   1 -15   0      112.49      106.86      4.51 o
   2 -15   0       28.49       29.78      4.24 o
   3 -15   0        3.34        0.96      1.64 o
   4 -15   0       14.23       21.98      8.56 o
   0 -14   0      145.08      139.63      6.79 o
   1 -14   0       87.90       86.49      4.00 o
   2 -14   0       25.60       24.11      3.73 o
   3 -14   0       61.59       61.59      3.04 o
   4 -14   0        2.45        9.91      8.24 o
   1 -13   0       98.57       94.46      4.51 o
   2 -13   0      411.52      409.76      7.95 o
   3 -13   0       19.52       16.73      2.05 o
   4 -13   0        8.87        6.79      1.55 o
   0 -12   0      183.00      185.89      6.90 o
   1 -12   0        6.66        4.30      2.88 o
   2 -12   0      177.70      171.07      5.36 o
   3 -12   0        3.23        1.99      1.51 o
   4 -12   0        7.38        6.69      1.49 o
   1 -11   0      267.37      252.68      6.03 o
   2 -11   0      197.88      187.26      5.20 o
   3 -11   0       46.73       46.68      4.66 o
   4 -11   0       31.77       34.60      2.83 o
   0 -10   0       39.11       27.73      3.47 o
   1 -10   0      149.26      139.11      4.10 o
   2 -10   0      257.26      254.25      3.78 o
   3 -10   0      239.16      230.57      4.30 o
   4 -10   0       30.32       30.14      2.13 o
   1  -9   0      127.50      128.70      4.07 o
   2  -9   0      157.71      159.04      2.98 o
   3  -9   0      139.22      133.45      3.25 o
   4  -9   0        3.22        1.78      1.94 o
   5  -9   0        0.91        4.95      6.06 o
   0  -8   0     4447.41     4760.18    100.89 o
   1  -8   0      539.08      548.66      8.64 o
   2  -8   0      117.76      122.91      2.78 o
   3  -8   0      218.10      211.00      4.37 o
   4  -8   0       23.11       23.51      2.83 o
   1  -7   0      781.80      784.00     10.51 o
   2  -7   0        0.70        0.63      1.03 o
   3  -7   0        2.75        2.44      1.32 o
   4  -7   0      163.40      158.62      6.76 o
   0  -6   0     1060.30     1066.88     19.98 o
   1  -6   0      309.39      317.87      5.26 o
   2  -6   0      127.10      123.42      4.26 o
   3  -6   0       13.46       15.29      1.43 o
   4  -6   0        1.96        2.61      1.24 o
   5  -6   0        9.00        7.62      1.96 o
   1  -5   0      756.83      736.57     10.32 o
   2  -5   0       20.38       21.69      1.37 o
   3  -5   0       55.63       69.18      3.41 o
   4  -5   0       17.42       15.38      1.85 o
   5  -5   0        9.32        9.75      2.14 o
   0  -4   0      359.81      348.15      7.50 o
   1  -4   0      832.32      802.54     10.65 o
   2  -4   0      183.34      178.65      3.73 o
   3  -4   0       10.33        9.12      2.23 o
   4  -4   0       10.09        9.39      2.04 o
   5  -4   0       63.62       64.90      3.31 o
   1  -3   0     5211.03     5169.74     60.45 o
   2  -3   0      129.90      131.22      4.36 o
   3  -3   0       61.97       68.36      2.06 o
   4  -3   0       39.94       41.95      4.33 o
   5  -3   0       29.52       33.62      3.46 o
   1  -2   0      369.04      366.36      4.53 o
   2  -2   0       15.48       13.00      1.57 o
   3  -2   0      186.70      187.66      3.44 o
   4  -2   0        4.85        5.54      1.82 o
   5  -2   0        7.62        6.08      2.43 o
   6  -2   0        3.76       13.21      3.98 o
   1  -1   0      578.45      569.33     13.84 o
   2  -1   0      181.23      157.57      2.59 o
   3  -1   0       45.66       44.04      2.46 o
   4  -1   0       59.93       64.16      2.46 o
   5  -1   0        5.24        5.69      1.89 o
   6  -1   0        9.66       16.49      4.18 o
   1   0   0     1824.26     1847.95     22.20 o
   2   0   0        8.64       11.58      1.81 o
   3   0   0      214.82      217.32      3.60 o
   4   0   0       53.12       55.00      2.61 o
   5   0   0       17.56       13.62      2.05 o
   6   0   0        9.28       18.31      5.76 o
   1   1   0      598.13      591.06      7.50 o
   2   1   0      178.81      159.89      3.37 o
   3   1   0       46.61       43.53      6.30 o
   4   1   0       59.28       58.78      3.02 o
   5   1   0        5.25        4.44      1.83 o
   6   1   0        9.64        5.87      2.23 o
   1   2   0      375.48      371.00      4.58 o
   2   2   0       15.95       10.79      1.95 o
   3   2   0      191.99      184.50      3.85 o
   4   2   0        4.91        5.73      1.80 o
   5   2   0        8.02        7.90      1.96 o
   6   2   0        3.62        1.70      2.08 o
   1   3   0     5238.19     5125.42     73.98 o
   2   3   0      123.86      124.14      3.36 o
   3   3   0       61.18       68.92      5.54 o
   4   3   0       39.59       39.99      2.55 o
   5   3   0       29.68       38.08      6.64 o
   0   4   0      348.50      336.20      7.43 o
   1   4   0      827.47      798.63     10.85 o
   2   4   0      184.66      184.41      2.85 o
   3   4   0       11.01        9.78      1.64 o
   4   4   0       10.16       11.17      1.98 o
   5   4   0       63.43       67.23      3.32 o
   1   5   0      763.67      738.62     10.52 o
   2   5   0       21.27       19.89      2.00 o
   3   5   0       54.37       61.94      3.95 o
   4   5   0       17.01       15.22      2.17 o
   5   5   0        9.30        8.56      1.67 o
   0   6   0     1063.59     1046.30     19.92 o
   1   6   0      305.80      315.28      6.03 o
   2   6   0      129.00      126.92      3.41 o
   3   6   0       13.84       11.41      3.70 o
   4   6   0        2.00        3.34      4.73 o
   5   6   0        8.72        9.92      5.97 o
   1   7   0      763.18      770.12     13.67 o
   2   7   0        0.71       -0.17      1.41 o
   3   7   0        2.85        3.11      3.23 o
   4   7   0      162.75      177.88      8.84 o
   5   7   0        1.44       -0.94      4.00 o
   0   8   0     4437.72     4676.91    100.20 o
   1   8   0      532.36      545.22      8.19 o
   2   8   0      117.10      120.73      4.88 o
   3   8   0      214.98      208.38      5.12 o
   4   8   0       23.21       21.65      5.25 o
   5   8   0       15.94       23.06      5.89 o
   1   9   0      123.94      128.03      5.02 o
   2   9   0      161.60      150.99      5.36 o
   3   9   0      140.69      142.56      6.40 o
   4   9   0        3.73        9.55      4.28 o
   5   9   0        1.00       18.70      5.61 o
   0  10   0       40.32       28.72      3.64 o
   1  10   0      150.55      137.30      4.65 o
   2  10   0      257.88      262.55      5.38 o
   3  10   0      241.68      240.19      5.88 o
   4  10   0       30.18       28.16      6.25 o
   5  10   0       13.54       29.06      6.77 o
   1  11   0      267.18      261.18      6.36 o
   2  11   0      196.08      187.56      5.61 o
   3  11   0       46.28       43.76      3.21 o
   4  11   0       31.60       21.76      8.82 o
   5  11   0        0.78        3.70      5.40 o
   0  12   0      178.08      182.40      9.29 o
   1  12   0        7.36        9.69      2.66 o
   2  12   0      180.16      182.05      5.14 o
   3  12   0        3.80        4.13      2.59 o
   4  12   0        7.34        5.74      5.29 o
   5  12   0        1.09        4.99      5.87 o
   1  13   0      102.21      103.44      4.20 o
   2  13   0      415.88      416.52      9.28 o
   3  13   0       19.50       19.38      3.18 o
   4  13   0        9.21       10.58      5.76 o
   0  14   0      140.66      144.60      7.26 o
   1  14   0       89.82       89.10      4.35 o
   2  14   0       24.48       21.88      3.62 o
   3  14   0       62.09       68.71      8.50 o
   4  14   0        2.40        2.88      2.91 o
   1  15   0      110.74      104.12      5.31 o
   2  15   0       27.72       27.26      3.95 o
   3  15   0        3.52        1.53      2.56 o
   4  15   0       13.70       13.58      7.52 o
   0  16   0      107.98      124.62      9.92 o
   1  16   0       60.56       57.40      4.26 o
   2  16   0       11.95       13.11      3.58 o
   3  16   0       81.63       77.43      5.18 o
   4  16   0        1.97        0.71      6.02 o
   1  17   0      131.26      133.28      5.87 o
   2  17   0       16.08       16.00      3.36 o
   3  17   0       23.24       18.23      4.34 o
   4  17   0        3.66        3.94      6.66 o
   0  18   0       71.49       84.06      7.47 o
   1  18   0        2.66        3.13      3.24 o
   2  18   0       57.94       66.11      9.97 o
   3  18   0        6.56        5.14      2.93 o
   1  19   0       17.95       19.74      4.66 o
   2  19   0        7.46        5.69      3.94 o
   3  19   0        1.99       -0.35      2.68 o
   0  20   0       63.74       81.59      7.73 o
   1  20   0       26.94       27.51      4.51 o
   2  20   0       52.14       47.83     10.56 o
   3  20   0        0.32       -1.25      2.63 o
   1  21   0       51.93       56.82     10.92 o
   2  21   0       18.04       21.69      5.51 o
   0  22   0       26.06       28.31      7.17 o
   1  22   0        0.36        0.08      3.32 o
   0 -23   1       32.37       26.43      4.91 o
  -1 -22   1       48.15       48.77      5.20 o
   0 -22   1        7.92       13.56      3.94 o
   1 -22   1       22.66       23.81      4.30 o
  -2 -21   1       10.49       11.35      3.62 o
  -1 -21   1        1.65        1.20      3.76 o
   0 -21   1        9.50        7.04      3.52 o
   1 -21   1       12.95       15.25      4.42 o
   2 -21   1        1.43        0.45      3.45 o
  -3 -20   1       12.42       11.53      4.13 o
  -2 -20   1        0.29        0.61      3.22 o
  -1 -20   1       45.99       61.70      5.57 o
   0 -20   1       47.17       46.92      4.70 o
   1 -20   1        9.81        8.74      3.37 o
   2 -20   1       35.52       29.58      3.84 o
  -3 -19   1        2.03        6.18      4.58 o
  -2 -19   1       58.88       61.23      4.72 o
  -1 -19   1        3.21        4.90      2.91 o
   0 -19   1       29.91       38.55      6.22 o
   1 -19   1       64.57       67.20      4.66 o
   2 -19   1       33.62       42.17      4.39 o
   3 -19   1       27.32       22.56      3.89 o
  -3 -18   1        4.02        6.58      2.79 o
  -2 -18   1       10.21        9.55      4.41 o
  -1 -18   1       63.43       62.42      4.59 o
   0 -18   1       20.36       21.92      4.00 o
   1 -18   1       20.31       17.68      3.27 o
   2 -18   1       42.57       46.09      4.33 o
   3 -18   1        4.56        1.34      1.95 o
  -4 -17   1       10.51       -1.82      3.43 o
  -3 -17   1        9.01        6.97      2.24 o
  -2 -17   1       49.79       52.13      4.72 o
  -1 -17   1      111.26      104.05      6.75 o
   0 -17   1       65.09       66.87      4.26 o
   1 -17   1       94.14       90.91      5.34 o
   2 -17   1       16.45       17.05      2.98 o
   3 -17   1       18.50       17.59      3.13 o
   4 -17   1        3.58       23.41     12.70 o
  -4 -16   1       23.94        9.60      9.81 o
  -3 -16   1        2.95        1.14      1.44 o
  -2 -16   1       15.84       13.76      3.59 o
  -1 -16   1       35.78       30.86      4.65 o
   0 -16   1      141.45      135.54      7.58 o
   1 -16   1       26.97       31.20      3.85 o
   2 -16   1       39.21       37.30      3.82 o
   3 -16   1        6.17        5.06      2.19 o
   4 -16   1       12.64       14.00      9.13 o
  -4 -15   1        4.83        0.81      1.83 o
  -3 -15   1        7.63        7.22      1.78 o
  -2 -15   1       25.89       31.90      6.53 o
  -1 -15   1       51.50       52.80      3.85 o
   0 -15   1      224.23      220.75      8.49 o
   1 -15   1       49.34       50.13      3.45 o
   2 -15   1       18.38       17.60      3.05 o
   3 -15   1       17.27       14.65      1.67 o
   4 -15   1        3.65        1.06      3.99 o
  -4 -14   1       33.71       33.69      4.37 o
  -3 -14   1       51.56       50.73      2.45 o
  -2 -14   1      116.10      104.91      7.05 o
  -1 -14   1      191.35      190.80      6.96 o
   0 -14   1       66.04       67.13      3.73 o
   1 -14   1      105.13      116.68      4.96 o
   2 -14   1       70.19       64.72      4.33 o
   3 -14   1        2.35        1.24      1.60 o
   4 -14   1       14.68       13.71      3.44 o
  -4 -13   1        1.04       -1.20      2.98 o
  -3 -13   1       72.21       66.60      2.60 o
  -2 -13   1       57.98       64.59      4.27 o
  -1 -13   1      203.02      193.86     12.86 o
   0 -13   1       44.72       44.52      3.58 o
   1 -13   1       95.01       92.24      3.70 o
   2 -13   1       64.06       64.67      3.64 o
   3 -13   1       17.77       18.88      1.95 o
   4 -13   1        5.75        5.07      2.06 o
  -4 -12   1       27.91       26.73      3.92 o
  -3 -12   1       51.60       54.69      2.57 o
  -2 -12   1      167.51      167.55      4.98 o
  -1 -12   1      285.80      284.02      6.97 o
   0 -12   1      313.64      300.38     11.47 o
   1 -12   1       85.73       89.56      3.41 o
   2 -12   1      111.30      122.47      4.21 o
   3 -12   1       92.44       80.77      3.44 o
   4 -12   1       18.24       13.11      3.62 o
  -4 -11   1        3.71        2.42      2.81 o
  -3 -11   1       23.34       24.05      1.90 o
  -2 -11   1      508.00      512.37      9.14 o
  -1 -11   1      351.84      364.74      6.91 o
   0 -11   1      319.58      296.59      6.00 o
   1 -11   1       55.42       54.46      6.32 o
   2 -11   1       33.24       40.68      2.71 o
   3 -11   1      201.10      186.02      3.67 o
   4 -11   1        9.18        9.42      2.53 o
  -5 -10   1        0.01        3.19      4.60 o
  -4 -10   1       11.19        9.34      3.21 o
  -3 -10   1       19.30       21.03      1.74 o
  -2 -10   1      176.65      170.63      3.47 o
  -1 -10   1      361.82      347.73      6.51 o
   0 -10   1      293.98      308.31      5.86 o
   1 -10   1      485.86      514.18      7.91 o
   2 -10   1       99.69       98.66      2.56 o
   3 -10   1       81.82       77.71      2.60 o
   4 -10   1       26.55       22.43      2.64 o
  -5  -9   1        6.59        4.67      1.75 o
  -4  -9   1       72.13       75.19      3.88 o
  -3  -9   1      182.26      174.46      6.29 o
  -2  -9   1      283.29      284.75      3.99 o
  -1  -9   1       42.02       43.57      3.12 o
   0  -9   1      491.93      494.60      8.71 o
   1  -9   1      462.65      466.90     10.03 o
   2  -9   1       30.83       29.43      1.68 o
   3  -9   1      206.16      207.49      3.54 o
   4  -9   1       31.36       29.92      3.21 o
  -5  -8   1        0.97        1.50      1.79 o
  -4  -8   1       29.63       46.73     16.18 o
  -3  -8   1       35.74       36.19      2.99 o
  -2  -8   1       33.83       35.47      1.57 o
  -1  -8   1      474.97      464.94      7.55 o
   0  -8   1       79.95       90.78      3.27 o
   1  -8   1       71.72       80.74      4.76 o
   2  -8   1      246.59      235.11      3.78 o
   3  -8   1       36.35       37.60      2.15 o
   4  -8   1       91.87       96.11      4.71 o
  -5  -7   1       29.03       32.58      9.10 o
  -4  -7   1       22.64       22.61      3.11 o
  -3  -7   1        6.69        3.88      1.21 o
  -2  -7   1      140.71      124.24      2.49 o
  -1  -7   1      506.18      527.12      8.84 o
   0  -7   1     1327.23     1268.74     16.82 o
   1  -7   1      170.77      180.48      5.10 o
   2  -7   1       46.81       48.95      2.11 o
   3  -7   1       90.32       92.35      3.64 o
   4  -7   1       69.03       66.57      2.04 o
  -5  -6   1        5.86        4.37      2.32 o
  -4  -6   1      114.74      116.06     11.68 o
  -3  -6   1       97.96       94.66      4.97 o
  -2  -6   1      437.80      438.42      4.95 o
  -1  -6   1     1558.09     1520.03     20.82 o
   0  -6   1     1048.19     1053.84     13.95 o
   1  -6   1      893.68      923.59     11.83 o
   2  -6   1      123.41      124.26      2.37 o
   3  -6   1       21.35       20.63      1.46 o
   4  -6   1       21.87       24.16      2.45 o
  -5  -5   1       13.77       12.86      4.55 o
  -4  -5   1        2.78        5.32      2.23 o
  -3  -5   1      217.76      209.70      6.77 o
  -2  -5   1      182.92      181.18      3.51 o
  -1  -5   1      687.02      689.96      9.81 o
   0  -5   1      150.89      156.59      6.71 o
   1  -5   1       66.63       76.68      4.13 o
   2  -5   1     1036.14     1077.17      9.91 o
   3  -5   1        6.98        6.75      0.82 o
   4  -5   1        6.10        4.66      1.15 o
   5  -5   1       13.89       14.05      4.80 o
  -5  -4   1        0.37        1.59      1.73 o
  -4  -4   1       86.64       96.98      2.39 o
  -3  -4   1       27.79       28.35      2.59 o
  -2  -4   1       27.54       25.66      1.65 o
  -1  -4   1      447.06      458.60      7.21 o
   0  -4   1      996.09      959.98     11.97 o
   1  -4   1      313.21      318.13      4.42 o
   2  -4   1      467.62      462.39      4.52 o
   3  -4   1       17.12       17.90      1.05 o
   4  -4   1        2.46        2.42      1.37 o
   5  -4   1        9.73        5.45      1.82 o
  -5  -3   1       16.49       20.97      3.06 o
  -4  -3   1        3.32        4.90      1.63 o
  -3  -3   1       40.68       38.83      2.77 o
  -2  -3   1      598.34      595.74     12.53 o
  -1  -3   1     2136.72     2051.01     84.32 o
   0  -3   1       21.00       24.35      2.07 o
   1  -3   1     5137.88     5070.96     51.20 o
   2  -3   1      356.17      373.84      4.65 o
   3  -3   1       10.97        9.93      1.20 o
   4  -3   1        2.52        2.98      1.44 o
   5  -3   1        4.71        3.27      1.55 o
  -6  -2   1        3.01        1.77      2.07 o
  -5  -2   1        4.65        4.68      2.26 o
  -4  -2   1      139.58      138.08      3.71 o
  -3  -2   1        5.29        6.53      1.71 o
  -2  -2   1      671.96      676.73     12.66 o
  -1  -2   1      333.45      350.91      7.75 o
   1  -2   1    11393.11    10721.98    192.60 o
   2  -2   1      393.12      398.68      4.64 o
   3  -2   1       21.75       25.65      1.47 o
   4  -2   1       12.99       10.77      1.68 o
   5  -2   1       12.36        8.94      1.93 o
  -6  -1   1        3.28        4.36      2.86 o
  -5  -1   1       43.48       49.63      3.33 o
  -4  -1   1       37.93       39.24      2.67 o
  -3  -1   1      324.95      321.11      4.26 o
  -2  -1   1      516.47      508.34     10.28 o
  -1  -1   1      975.48      987.19     17.18 o
   1  -1   1     2796.78     2763.98     46.53 o
   2  -1   1       75.76       84.73      2.15 o
   3  -1   1      165.88      157.47      3.04 o
   4  -1   1      123.27      123.86      3.22 o
   5  -1   1        2.31        1.81      1.49 o
  -6   0   1        0.56        2.59      1.98 o
  -5   0   1        0.08        0.44      1.88 o
  -4   0   1        6.20        5.28      1.50 o
  -3   0   1      227.46      243.01      3.76 o
  -2   0   1       52.65       48.49      2.32 o
  -1   0   1        1.82        2.21      2.23 o
   1   0   1        2.64        2.28      0.99 o
   2   0   1      361.32      366.64      5.06 o
   3   0   1       24.59       22.09      2.88 o
   4   0   1        4.89        5.21      1.36 o
   5   0   1        8.59        7.36      1.76 o
  -6   1   1        3.24        1.51      1.87 o
  -5   1   1       43.12       49.06      3.66 o
  -4   1   1       36.92       38.01      2.31 o
  -3   1   1      322.21      313.51      4.75 o
  -2   1   1      524.31      514.08      6.99 o
  -1   1   1      975.00      965.86     19.02 o
   1   1   1     2793.03     2760.04     29.44 o
   2   1   1       76.99       82.90      3.09 o
   3   1   1      166.17      160.05      4.00 o
   4   1   1      125.06      124.85      4.17 o
   5   1   1        2.52        1.99      1.71 o
  -6   2   1        2.88        2.68      2.63 o
  -5   2   1        4.62        4.13      1.88 o
  -4   2   1      140.88      134.65      6.65 o
  -3   2   1        6.21        8.16      1.58 o
  -2   2   1      666.08      669.31     19.83 o
  -1   2   1      348.32      349.65      3.81 o
   1   2   1    11354.05    10874.84    187.81 o
   2   2   1      405.40      407.74      6.34 o
   3   2   1       21.53       23.38      1.94 o
   4   2   1       12.11       13.57      2.71 o
   5   2   1       12.15       10.98      2.18 o
  -6   3   1        3.20        1.24      2.29 o
  -5   3   1       16.60       14.99      3.59 o
  -4   3   1        3.52        4.72      2.09 o
  -3   3   1       41.85       40.13      3.57 o
  -2   3   1      598.60      577.55      6.60 o
  -1   3   1     2135.44     2089.92     27.29 o
   0   3   1       24.46       25.27      1.98 o
   1   3   1     5185.27     5001.14     69.07 o
   2   3   1      358.81      365.21      5.70 o
   3   3   1        9.55       11.91      2.33 o
   4   3   1        2.67        3.85      2.00 o
   5   3   1        4.50        3.18      1.69 o
  -5   4   1        0.36        3.35      2.11 o
  -4   4   1       87.12       97.29      4.02 o
  -3   4   1       25.94       25.62      3.00 o
  -2   4   1       28.64       26.66      1.25 o
  -1   4   1      464.09      467.85      7.44 o
   0   4   1     1000.57      953.26     12.03 o
   1   4   1      320.63      331.02      4.90 o
   2   4   1      464.52      451.57     10.04 o
   3   4   1       17.30       15.18      2.29 o
   4   4   1        2.21        1.31      2.38 o
   5   4   1        9.77       11.20      2.39 o
  -5   5   1       14.22       12.82      2.10 o
  -4   5   1        2.55        1.36      1.60 o
  -3   5   1      217.15      224.18      3.99 o
  -2   5   1      179.82      186.33      4.03 o
  -1   5   1      687.74      663.17      9.76 o
   0   5   1      142.43      140.83      3.86 o
   1   5   1       61.22       75.12      2.53 o
   2   5   1     1034.09     1090.19     13.53 o
   3   5   1        6.94        1.87      3.52 o
   4   5   1        6.00        6.20      2.00 o
   5   5   1       14.03        4.36      5.02 o
  -5   6   1        5.84        6.25      4.37 o
  -4   6   1      113.71      124.96      7.56 o
  -3   6   1       98.57      100.43      3.98 o
  -2   6   1      443.72      441.02      6.99 o
  -1   6   1     1539.99     1487.47     20.06 o
   0   6   1     1058.42     1082.46     14.53 o
   1   6   1      904.86      939.01     12.18 o
   2   6   1      117.55      117.47      2.60 o
   3   6   1       21.21       18.82      3.75 o
   4   6   1       21.62       25.01      4.58 o
   5   6   1       19.15       20.37      4.84 o
  -5   7   1       29.66       27.58      8.16 o
  -4   7   1       22.88       30.62      5.27 o
  -3   7   1        7.30        4.70      2.23 o
  -2   7   1      133.23      127.27      4.08 o
  -1   7   1      505.72      527.77      8.15 o
   0   7   1     1324.87     1267.18     17.05 o
   1   7   1      170.68      178.11      4.05 o
   2   7   1       48.03       48.04      2.08 o
   3   7   1       86.93       86.99      5.87 o
   4   7   1       68.04       78.79      6.06 o
   5   7   1        9.42       10.15      4.69 o
  -5   8   1        0.98        5.95      4.63 o
  -4   8   1       30.83       27.30      5.93 o
  -3   8   1       34.34       36.93      3.23 o
  -2   8   1       34.49       42.04      2.98 o
  -1   8   1      473.16      466.34      8.42 o
   0   8   1       76.54       87.86      3.80 o
   1   8   1       72.00       78.92      3.11 o
   2   8   1      243.65      230.41      5.72 o
   3   8   1       35.85       29.57      6.62 o
   4   8   1       94.14      114.12      7.32 o
   5   8   1       27.46       25.27      5.78 o
  -5   9   1        6.29       12.36      5.23 o
  -4   9   1       72.44       69.26      7.47 o
  -3   9   1      179.43      180.27      4.78 o
  -2   9   1      284.26      285.62      7.54 o
  -1   9   1       41.93       42.02      2.83 o
   0   9   1      495.63      492.27     11.19 o
   1   9   1      457.73      470.19      7.78 o
   2   9   1       30.00       28.17      2.23 o
   3   9   1      206.10      209.20      9.74 o
   4   9   1       32.09       21.05      5.63 o
   5   9   1        4.96        7.58      6.72 o
  -5  10   1        0.00       -2.51      4.50 o
  -4  10   1       10.69       13.38      5.40 o
  -3  10   1       20.79       20.33      3.18 o
  -2  10   1      173.83      170.25      5.44 o
  -1  10   1      362.18      355.39      6.71 o
   0  10   1      295.97      300.69      7.68 o
   1  10   1      477.99      498.65      8.66 o
   2  10   1      101.16      104.32      3.62 o
   3  10   1       81.63       80.25      3.49 o
   4  10   1       25.49       30.71      5.59 o
   5  10   1       11.21       10.09      5.53 o
  -5  11   1       14.54        6.23      6.15 o
  -4  11   1        3.92        2.95      2.21 o
  -3  11   1       24.59       34.77      3.41 o
  -2  11   1      509.29      522.53     11.47 o
  -1  11   1      351.81      361.97      9.83 o
   0  11   1      319.99      306.26      6.79 o
   1  11   1       56.59       55.72      3.47 o
   2  11   1       33.22       38.96      5.12 o
   3  11   1      206.86      194.34      6.76 o
   4  11   1        8.76        7.45      5.08 o
   5  11   1       10.78        2.08      4.86 o
  -5  12   1        2.32       20.04      7.24 o
  -4  12   1       26.93       21.59      3.65 o
  -3  12   1       52.06       52.12      9.92 o
  -2  12   1      166.97      164.25      9.08 o
  -1  12   1      293.00      293.77      9.65 o
   0  12   1      312.63      307.46      6.58 o
   1  12   1       86.36       88.00      9.79 o
   2  12   1      109.93      119.85      4.80 o
   3  12   1       92.91       83.35      7.85 o
   4  12   1       18.49        9.40      5.70 o
   5  12   1        3.11       17.11      6.55 o
  -5  13   1        7.03       20.43      7.75 o
  -4  13   1        1.14       -1.06      3.35 o
  -3  13   1       71.58       74.48      7.73 o
  -2  13   1       60.15       60.23     11.15 o
  -1  13   1      203.33      193.79      6.45 o
   0  13   1       45.19       43.04      3.43 o
   1  13   1       93.84       87.56      4.53 o
   2  13   1       62.97       60.16      4.35 o
   3  13   1       17.34       14.41      2.58 o
   4  13   1        5.84        5.10      5.35 o
  -4  14   1       33.07       32.85      7.20 o
  -3  14   1       52.24       53.22      3.84 o
  -2  14   1      118.20      109.28      4.76 o
  -1  14   1      191.20      189.00      6.68 o
   0  14   1       64.67       69.71      4.09 o
   1  14   1      103.46      117.27     12.09 o
   2  14   1       73.81       60.05      3.41 o
   3  14   1        2.43        3.40      2.22 o
   4  14   1       15.10       18.50      8.59 o
  -4  15   1        4.67        2.90      2.44 o
  -3  15   1        8.02        7.00      3.40 o
  -2  15   1       26.39       25.14      3.52 o
  -1  15   1       51.46       51.54      4.07 o
   0  15   1      225.94      223.18      6.55 o
   1  15   1       47.72       48.65      3.77 o
   2  15   1       18.22       16.35      2.74 o
   3  15   1       16.61       12.54      2.98 o
   4  15   1        3.58       10.15      5.80 o
  -4  16   1       24.45       18.21      4.14 o
  -3  16   1        2.79        4.55      3.15 o
  -2  16   1       15.47       12.86      3.20 o
  -1  16   1       38.79       32.67      3.77 o
   0  16   1      139.25      133.01      5.59 o
   1  16   1       25.87       31.63      3.58 o
   2  16   1       39.09       47.24      7.59 o
   3  16   1        6.13        4.45      2.76 o
   4  16   1       12.85       11.39      7.26 o
  -4  17   1       10.43        9.25      6.19 o
  -3  17   1        8.66        9.04      3.08 o
  -2  17   1       50.85       54.80      4.46 o
  -1  17   1      111.09      101.13      5.47 o
   0  17   1       62.09       58.75      4.69 o
   1  17   1       94.49       92.73      5.87 o
   2  17   1       16.24       13.83      3.06 o
   3  17   1       18.50       18.32      6.06 o
   4  17   1        3.69       -1.56      7.56 o
  -3  18   1        4.21        5.97      4.32 o
  -2  18   1        9.82        8.46      4.13 o
  -1  18   1       63.72       60.76      4.97 o
   0  18   1       19.72       19.52      3.90 o
   1  18   1       20.34       12.02      4.84 o
   2  18   1       42.80       49.19      6.07 o
   3  18   1        4.48        2.36      2.80 o
  -3  19   1        2.05        6.73      3.33 o
  -2  19   1       59.95       74.39      5.29 o
  -1  19   1        3.21        1.30      3.31 o
   0  19   1       29.17       31.09      4.64 o
   1  19   1       63.75       68.68      5.16 o
   2  19   1       33.62       33.03      8.75 o
   3  19   1       28.44       17.36     11.51 o
  -3  20   1       12.80       12.17      3.87 o
  -2  20   1        0.23        1.14      2.99 o
  -1  20   1       44.11       51.49      5.97 o
   0  20   1       47.61       57.58      6.49 o
   1  20   1       10.00       12.82      3.71 o
   2  20   1       35.41       43.31      4.29 o
  -2  21   1       11.38       13.66      8.51 o
  -1  21   1        1.66        6.83      3.72 o
   0  21   1        9.51       10.84      4.46 o
   1  21   1       12.74       15.58      4.14 o
   2  21   1        1.52        1.43      3.13 o
  -1  22   1       47.70       48.23      6.69 o
   0  22   1        8.10       11.65      4.38 o
   1  22   1       22.86       26.28      5.55 o
   0  23   1       32.16       50.06     24.23 o
  -1 -22   2        1.35       -2.48      3.70 o
   0 -22   2        4.62        4.76      3.59 o
   1 -22   2       50.61       44.35      4.85 o
  -2 -21   2        2.43       -1.52      3.17 o
  -1 -21   2       56.60       53.07      5.32 o
   0 -21   2       21.02       20.27      4.37 o
   1 -21   2        1.43       -0.70      2.49 o
   2 -21   2       11.00       10.90      3.00 o
  -3 -20   2       11.21       13.49      3.31 o
  -2 -20   2       10.21       10.67      4.45 o
  -1 -20   2        4.82        2.00      3.20 o
   0 -20   2        6.79        8.11      3.34 o
   1 -20   2       14.60       13.46      4.27 o
   2 -20   2        0.77        4.36      3.01 o
  -3 -19   2       10.46       13.63      3.41 o
  -2 -19   2       11.38        9.73      3.75 o
  -1 -19   2       18.12       16.53      4.31 o
   0 -19   2       64.79       68.13      4.81 o
   1 -19   2       17.64       17.46      4.06 o
   2 -19   2       69.34       70.82      4.95 o
   3 -19   2        8.53        7.87      3.35 o
  -3 -18   2        8.13        8.10      2.74 o
  -2 -18   2       11.37       12.15      4.07 o
  -1 -18   2       53.71       60.29      7.85 o
   0 -18   2       13.47       12.39      3.68 o
   1 -18   2       41.51       49.60      5.09 o
   2 -18   2        9.61        2.51      4.39 o
   3 -18   2       33.91       30.00      6.23 o
  -4 -17   2       12.08        6.06      3.34 o
  -3 -17   2       39.48       45.67      4.02 o
  -2 -17   2       16.47       13.98      4.71 o
  -1 -17   2       22.81       19.38      3.54 o
   0 -17   2        0.04       -1.43      2.94 o
   1 -17   2        1.51        3.48      2.43 o
   2 -17   2       73.41       85.75      4.50 o
   3 -17   2       17.87       17.95      3.57 o
  -4 -16   2       15.67       10.71      4.71 o
  -3 -16   2       21.62       30.53      7.33 o
  -2 -16   2       41.67       49.60      6.70 o
  -1 -16   2       28.22       27.95      4.05 o
   0 -16   2       37.04       41.70      3.78 o
   1 -16   2       69.46       68.34      4.59 o
   2 -16   2        0.36        0.36      2.09 o
   3 -16   2       23.11       24.89      3.33 o
   4 -16   2        9.26       10.85      3.21 o
  -4 -15   2       35.94       33.30      5.46 o
  -3 -15   2       61.72       66.96      3.75 o
  -2 -15   2        9.74        9.60      2.89 o
  -1 -15   2      361.01      345.31      8.18 o
   0 -15   2      147.03      148.91      8.24 o
   1 -15   2       17.94       12.32      3.11 o
   2 -15   2       61.45       64.74      3.84 o
   3 -15   2       21.36       18.57      3.19 o
   4 -15   2       13.47        8.50      5.29 o
  -4 -14   2        9.37        6.72      3.11 o
  -3 -14   2        8.86        5.53      3.33 o
  -2 -14   2      200.71      193.15      6.04 o
  -1 -14   2      137.95      136.42      5.18 o
   0 -14   2      138.15      135.95      4.90 o
   1 -14   2      158.66      153.93      5.32 o
   2 -14   2        5.55        4.65      1.75 o
   3 -14   2       36.06       36.57      2.09 o
   4 -14   2       11.07       10.08      4.36 o
  -4 -13   2       58.24       66.37      4.80 o
  -3 -13   2       33.10       30.23      3.79 o
  -2 -13   2       97.75       92.31      5.23 o
  -1 -13   2      218.52      212.96      7.73 o
   0 -13   2       44.44       45.05      3.22 o
   1 -13   2       43.85       48.23      2.92 o
   2 -13   2      138.83      139.42      4.53 o
   3 -13   2        1.52        0.77      1.19 o
   4 -13   2        4.83        3.06      3.39 o
  -4 -12   2        9.41        3.32      2.83 o
  -3 -12   2       84.27       79.45      3.99 o
  -2 -12   2      411.58      399.25      9.41 o
  -1 -12   2      124.87      124.87      4.55 o
   0 -12   2       98.63       99.99      3.87 o
   1 -12   2      184.51      193.66      4.61 o
   2 -12   2       66.22       59.41      2.92 o
   3 -12   2        5.92        5.08      1.10 o
   4 -12   2       12.25       17.78      6.36 o
  -5 -11   2        0.92        1.99      3.38 o
  -4 -11   2       24.76       21.33      3.47 o
  -3 -11   2       70.87       80.46      6.25 o
  -2 -11   2      146.78      153.91     10.07 o
  -1 -11   2      494.58      477.27      8.67 o
   0 -11   2      158.94      160.72      4.49 o
   1 -11   2       21.67       25.31      2.16 o
   2 -11   2       95.30       87.00      3.79 o
   3 -11   2       88.08       95.42      4.76 o
   4 -11   2        4.07        7.53      5.10 o
  -5 -10   2       14.42        9.34      4.35 o
  -4 -10   2        0.18        2.59      2.31 o
  -3 -10   2       41.63       45.76      5.27 o
  -2 -10   2       68.22       54.10      1.80 o
  -1 -10   2      366.60      376.58      7.75 o
   0 -10   2       90.79       94.46      4.50 o
   1 -10   2      866.41      816.20     11.49 o
   2 -10   2       44.71       46.51      2.27 o
   3 -10   2       80.64       80.34      3.46 o
   4 -10   2       29.88       25.67      4.24 o
  -5  -9   2        0.06        5.65      8.66 o
  -4  -9   2        8.45        9.29      3.02 o
  -3  -9   2      139.99      144.77      7.24 o
  -2  -9   2       14.96       14.26      1.23 o
  -1  -9   2       14.44       12.66      2.33 o
   0  -9   2     1670.59     1771.55     24.51 o
   1  -9   2      166.26      179.40      3.64 o
   2  -9   2       60.42       65.82      2.66 o
   3  -9   2       79.34       78.28      4.29 o
   4  -9   2       47.93       49.83      3.59 o
  -5  -8   2        6.29        8.22      5.03 o
  -4  -8   2       53.18       49.58      4.20 o
  -3  -8   2       70.23       66.92      5.63 o
  -2  -8   2       35.44       36.09      2.20 o
  -1  -8   2       36.72       44.08      2.88 o
   0  -8   2      413.49      419.90      7.50 o
   1  -8   2      261.15      256.61      8.12 o
   2  -8   2       30.36       28.02      1.22 o
   3  -8   2       73.88       78.36      3.24 o
   4  -8   2       66.54       63.52      4.57 o
  -5  -7   2        2.77        3.68      1.59 o
  -4  -7   2       14.75       14.86      4.11 o
  -3  -7   2      281.50      270.93      7.75 o
  -2  -7   2       31.64       23.77      2.29 o
  -1  -7   2      645.35      665.06     10.67 o
   0  -7   2      927.97      960.06     13.04 o
   1  -7   2      600.57      627.37      8.42 o
   2  -7   2       55.71       56.64      1.38 o
   3  -7   2      105.83      113.04      3.91 o
   4  -7   2       73.61       71.85      3.47 o
  -5  -6   2       19.97       23.42      2.59 o
  -4  -6   2       65.52       65.77      5.80 o
  -3  -6   2      127.14      125.73      5.23 o
  -2  -6   2      442.75      441.50      9.85 o
  -1  -6   2      333.10      320.09      6.10 o
   0  -6   2      456.92      444.64      7.59 o
   1  -6   2      630.34      655.65      7.84 o
   2  -6   2      169.49      164.58      4.29 o
   3  -6   2       62.99       59.73      3.05 o
   4  -6   2       82.32       87.60     10.00 o
  -5  -5   2       31.92       39.27      3.54 o
  -4  -5   2       58.39       63.88      5.68 o
  -3  -5   2       79.92       80.74      5.63 o
  -2  -5   2       82.58       94.59      4.58 o
  -1  -5   2      235.57      233.97      4.35 o
   0  -5   2      654.98      673.77     10.11 o
   1  -5   2       17.71       19.23      1.40 o
   2  -5   2     1477.77     1513.74     17.57 o
   3  -5   2       24.38       28.77      2.20 o
   4  -5   2       14.10       15.77      3.52 o
   5  -5   2       25.26       21.89      6.38 o
  -6  -4   2        8.57        7.37      3.10 o
  -5  -4   2       21.76       23.46      3.52 o
  -4  -4   2       56.53       58.06      3.38 o
  -3  -4   2       29.20       38.23      3.36 o
  -2  -4   2      900.95      997.88     19.15 o
  -1  -4   2       69.16       74.44      4.71 o
   0  -4   2     2900.38     2771.72     32.10 o
   1  -4   2      706.37      718.63      8.24 o
   2  -4   2      573.67      559.91      7.30 o
   3  -4   2       82.89       89.13      3.45 o
   4  -4   2        0.04        0.38      0.62 o
   5  -4   2        4.41       -0.19      4.41 o
  -6  -3   2       21.63       17.90      4.09 o
  -5  -3   2       33.89       40.40      3.36 o
  -4  -3   2       44.92       46.95      3.53 o
  -3  -3   2       72.44       68.53      4.26 o
  -2  -3   2      242.04      252.98      8.72 o
  -1  -3   2     1348.72     1394.64     26.36 o
   0  -3   2       65.96       73.79      2.78 o
   1  -3   2      644.08      631.14      7.65 o
   2  -3   2      809.60      813.21      9.94 o
   3  -3   2       52.49       51.63      2.22 o
   4  -3   2       14.78       15.62      1.19 o
   5  -3   2       16.17       27.05      5.35 o
  -6  -2   2        2.21        3.50      2.66 o
  -5  -2   2       24.45       31.39      3.78 o
  -4  -2   2       88.96       86.98      2.41 o
  -3  -2   2      152.20      138.97      7.15 o
  -2  -2   2      328.50      335.37      8.35 o
  -1  -2   2     1160.21     1151.66     21.95 o
   0  -2   2     1691.26     1699.60     21.50 o
   1  -2   2     5357.85     5294.50     64.74 o
   2  -2   2        9.56       11.22      1.09 o
   3  -2   2      176.82      180.38      2.51 o
   4  -2   2       25.18       24.97      1.61 o
   5  -2   2       11.45        6.37      2.91 o
  -6  -1   2        4.70        1.41      2.91 o
  -5  -1   2        3.36        3.10      2.28 o
  -4  -1   2       17.13       18.72      2.06 o
  -3  -1   2      237.50      233.43      7.35 o
  -2  -1   2       75.32       71.25      4.43 o
  -1  -1   2      825.19      832.55     16.70 o
   0  -1   2     4351.35     4146.10     45.68 o
   1  -1   2     3798.34     3781.66     36.04 o
   2  -1   2       97.09       90.09      1.91 o
   3  -1   2       79.57       75.71      3.09 o
   4  -1   2       11.89       10.86      1.58 o
   5  -1   2        5.06        4.51      1.62 o
  -6   0   2        0.27        0.32      2.06 o
  -5   0   2        3.23        2.21      3.21 o
  -4   0   2       46.68       46.59      3.35 o
  -3   0   2       14.72       17.03      2.37 o
  -2   0   2        6.23        4.50      2.74 o
  -1   0   2     1532.64     1432.47     19.26 o
   0   0   2      110.48      128.60      2.70 o
   1   0   2     2722.68     2678.50     24.38 o
   2   0   2       37.79       34.59      1.42 o
   3   0   2        9.73       11.54      1.84 o
   4   0   2       30.16       36.82      2.21 o
   5   0   2        0.12        2.13      1.71 o
  -6   1   2        4.46        4.60      2.60 o
  -5   1   2        3.35        4.82      2.01 o
  -4   1   2       16.93       23.87      2.30 o
  -3   1   2      238.93      247.50      5.89 o
  -2   1   2       75.50       70.86      4.71 o
  -1   1   2      821.28      813.91     11.76 o
   0   1   2     4321.33     4102.13     50.93 o
   1   1   2     3784.61     3722.65     35.79 o
   2   1   2      103.38       96.32      3.52 o
   3   1   2       78.28       80.42      4.67 o
   4   1   2       11.29       11.15      2.53 o
   5   1   2        4.63        5.31      1.91 o
  -6   2   2        2.20        1.66      2.35 o
  -5   2   2       24.21       22.69      2.94 o
  -4   2   2       88.67       88.25      2.86 o
  -3   2   2      153.22      155.43      3.48 o
  -2   2   2      327.61      330.28      3.97 o
  -1   2   2     1162.76     1125.15     21.76 o
   0   2   2     1700.06     1718.55     16.90 o
   1   2   2     5381.56     5235.43     64.08 o
   2   2   2        9.67       10.71      2.17 o
   3   2   2      174.96      185.04      5.30 o
   4   2   2       26.44       26.90      2.79 o
   5   2   2       11.39       11.24      2.92 o
  -6   3   2       20.98       29.15      5.44 o
  -5   3   2       33.98       29.35      3.47 o
  -4   3   2       45.71       54.15      2.85 o
  -3   3   2       68.86       67.59      2.59 o
  -2   3   2      243.35      253.10      3.49 o
  -1   3   2     1330.99     1314.24     19.00 o
   0   3   2       69.46       74.55      2.15 o
   1   3   2      639.81      631.01     12.64 o
   2   3   2      812.20      823.14     15.56 o
   3   3   2       51.14       50.15      2.57 o
   4   3   2       14.20       13.91      2.22 o
   5   3   2       16.00       11.65      3.08 o
  -6   4   2        8.58       17.10      4.20 o
  -5   4   2       20.83       22.61      2.22 o
  -4   4   2       57.55       58.48      7.22 o
  -3   4   2       29.51       31.51      2.97 o
  -2   4   2      920.96     1019.58     14.41 o
  -1   4   2       72.03       77.37      3.59 o
   0   4   2     2902.84     2761.64     37.51 o
   1   4   2      696.07      692.50      7.63 o
   2   4   2      576.33      551.19     11.67 o
   3   4   2       83.42       85.62      3.21 o
   4   4   2        0.01        1.49      1.66 o
   5   4   2        4.39        2.44      2.10 o
  -5   5   2       31.74       32.43      2.38 o
  -4   5   2       59.00       67.49      4.62 o
  -3   5   2       80.27       85.40      4.37 o
  -2   5   2       82.02       93.87      3.49 o
  -1   5   2      226.62      218.01      5.31 o
   0   5   2      646.10      635.41      9.18 o
   1   5   2       17.66       19.91      5.81 o
   2   5   2     1492.55     1490.18     29.57 o
   3   5   2       23.43       24.65      3.53 o
   4   5   2       13.63       13.75      4.75 o
   5   5   2       25.01       23.96      4.24 o
  -5   6   2       19.48       14.86      4.11 o
  -4   6   2       65.99       60.65      6.51 o
  -3   6   2      128.86      128.27      4.24 o
  -2   6   2      431.01      423.63      7.38 o
  -1   6   2      333.34      307.13      6.60 o
   0   6   2      457.97      437.81      7.73 o
   1   6   2      616.06      637.72      8.15 o
   2   6   2      168.78      162.39      6.15 o
   3   6   2       62.80       63.69      6.08 o
   4   6   2       80.24       84.63      7.50 o
   5   6   2       19.59       21.69      4.63 o
  -5   7   2        2.91        6.08      6.32 o
  -4   7   2       15.00       14.09      5.08 o
  -3   7   2      287.91      293.11      6.53 o
  -2   7   2       31.92       31.81      2.59 o
  -1   7   2      662.34      668.22     10.85 o
   0   7   2      922.58      922.74     13.48 o
   1   7   2      604.66      624.14      8.52 o
   2   7   2       55.03       52.52      4.62 o
   3   7   2      108.49      113.87      6.23 o
   4   7   2       74.24       82.71      6.10 o
   5   7   2        2.57        5.89      5.42 o
  -5   8   2        6.75       17.05      5.59 o
  -4   8   2       52.06       64.31      6.92 o
  -3   8   2       68.85       68.65      3.73 o
  -2   8   2       35.54       35.77      2.81 o
  -1   8   2       34.67       44.90      2.89 o
   0   8   2      405.28      404.91      7.51 o
   1   8   2      269.12      256.46      5.13 o
   2   8   2       29.75       26.75      1.63 o
   3   8   2       76.71       79.60      5.87 o
   4   8   2       66.01       62.90      6.25 o
   5   8   2        1.38        1.54      5.03 o
  -5   9   2        0.04       -4.80      4.80 o
  -4   9   2        8.34        9.10      5.29 o
  -3   9   2      140.24      144.05      5.69 o
  -2   9   2       15.13       15.29      2.49 o
  -1   9   2       16.27       14.45      2.38 o
   0   9   2     1652.65     1717.13     24.19 o
   1   9   2      166.58      170.04      5.63 o
   2   9   2       56.41       57.21      2.15 o
   3   9   2       78.92       81.64      6.32 o
   4   9   2       48.42       56.43      6.21 o
   5   9   2       24.38       33.32      6.15 o
  -5  10   2       14.54       27.09      6.64 o
  -4  10   2        0.31       -2.24      2.59 o
  -3  10   2       41.65       39.43      3.59 o
  -2  10   2       66.81       64.02      3.44 o
  -1  10   2      363.48      356.05      8.19 o
   0  10   2       91.40      105.85      3.65 o
   1  10   2      873.47      818.65     12.38 o
   2  10   2       44.26       44.71      3.88 o
   3  10   2       79.62       84.01      6.83 o
   4  10   2       31.22       23.66      7.39 o
   5  10   2        1.61        7.24      4.97 o
  -5  11   2        0.89        4.00      5.72 o
  -4  11   2       23.84       23.94      4.04 o
  -3  11   2       69.18       81.58     12.67 o
  -2  11   2      147.35      150.95      9.11 o
  -1  11   2      486.59      476.92     11.33 o
   0  11   2      165.48      162.94      5.19 o
   1  11   2       21.50       19.32      2.77 o
   2  11   2       93.42       86.36      4.88 o
   3  11   2       88.84       85.55      7.50 o
   4  11   2        3.96        1.37      4.71 o
   5  11   2        2.82       18.91      6.23 o
  -5  12   2       13.96       27.22      8.18 o
  -4  12   2        8.79        7.48      3.35 o
  -3  12   2       83.65       73.66      5.90 o
  -2  12   2      420.27      424.20      9.00 o
  -1  12   2      125.93      131.64      5.42 o
   0  12   2       99.79       96.28      4.00 o
   1  12   2      180.26      182.77      5.45 o
   2  12   2       66.85       67.07      3.25 o
   3  12   2        5.55        4.24      1.33 o
   4  12   2       12.71       17.24      5.93 o
  -5  13   2        3.87        3.90      6.68 o
  -4  13   2       57.85       68.65      5.92 o
  -3  13   2       32.38       30.97      4.30 o
  -2  13   2       97.40      100.24      5.27 o
  -1  13   2      213.62      205.31      8.08 o
   0  13   2       46.37       42.62      3.89 o
   1  13   2       44.38       43.66      4.17 o
   2  13   2      138.01      140.68      4.62 o
   3  13   2        1.77        3.20      3.42 o
   4  13   2        4.82       15.29      5.42 o
  -4  14   2        9.04        5.20      4.15 o
  -3  14   2        9.06        8.98      2.95 o
  -2  14   2      196.50      187.00     12.10 o
  -1  14   2      141.32      148.72     11.21 o
   0  14   2      141.15      139.12      5.12 o
   1  14   2      156.23      146.40      4.95 o
   2  14   2        5.60        6.27      2.40 o
   3  14   2       34.83       35.95      2.55 o
   4  14   2       10.82       25.18      8.46 o
  -4  15   2       36.20       33.46      7.95 o
  -3  15   2       63.17       66.83      5.41 o
  -2  15   2        9.79        8.66      3.22 o
  -1  15   2      369.66      351.02      8.74 o
   0  15   2      148.16      147.42      5.61 o
   1  15   2       17.62       13.59      3.43 o
   2  15   2       60.85       62.51      4.11 o
   3  15   2       22.18       16.27      4.22 o
   4  15   2       13.49       11.95      6.57 o
  -4  16   2       15.29       15.79      3.62 o
  -3  16   2       21.10       16.95      4.74 o
  -2  16   2       42.26       41.49      4.97 o
  -1  16   2       27.00       21.94      3.83 o
   0  16   2       38.00       45.66      4.02 o
   1  16   2       66.59       72.88     11.79 o
   2  16   2        0.32        0.22      2.35 o
   3  16   2       23.53       25.15      2.89 o
   4  16   2        9.19        0.73      6.98 o
  -4  17   2       12.66        5.95      3.37 o
  -3  17   2       37.98       31.26      5.41 o
  -2  17   2       16.60       15.58      3.85 o
  -1  17   2       24.58       20.37      4.43 o
   0  17   2        0.13       -1.70      2.75 o
   1  17   2        1.59        2.72      2.58 o
   2  17   2       72.66       74.29      5.10 o
   3  17   2       17.22       23.49      7.58 o
  -3  18   2        8.22        7.12      3.56 o
  -2  18   2       11.15       13.39      3.94 o
  -1  18   2       53.76       53.15      5.70 o
   0  18   2       14.32       14.75      4.19 o
   1  18   2       41.59       43.07      5.36 o
   2  18   2        9.74        7.01      3.13 o
   3  18   2       33.88       44.05      8.91 o
  -3  19   2       10.05        5.84      4.51 o
  -2  19   2       11.48        7.59      4.35 o
  -1  19   2       18.73       22.21      4.28 o
   0  19   2       62.77       69.00      5.39 o
   1  19   2       17.49       18.62      3.68 o
   2  19   2       68.84       70.46      5.53 o
   3  19   2        8.60        7.13      7.54 o
  -3  20   2       11.10       21.00      5.14 o
  -2  20   2       10.47       15.26      4.30 o
  -1  20   2        5.16        6.67      3.61 o
   0  20   2        6.61        6.39      3.85 o
   1  20   2       14.74       17.93      4.54 o
   2  20   2        0.75        0.87      3.44 o
  -2  21   2        2.40       -1.73      5.31 o
  -1  21   2       55.58       73.02     12.95 o
   0  21   2       21.12       13.89      4.45 o
   1  21   2        1.51        1.50      2.80 o
   2  21   2       10.37        8.56      3.46 o
  -1  22   2        1.20        2.74      3.38 o
   0  22   2        4.32        6.15      3.94 o
   1  22   2       50.53       58.56      5.42 o
  -1 -22   3       10.19        6.56      3.86 o
   0 -22   3       18.44       18.42      5.08 o
   1 -22   3       14.81       16.64      5.16 o
  -2 -21   3       17.08       20.79      4.55 o
  -1 -21   3       24.40       28.58      4.55 o
   0 -21   3        5.59        5.87      3.43 o
   1 -21   3       19.90       25.55      3.73 o
   2 -21   3        2.99        5.47      4.25 o
  -2 -20   3        2.99        0.97      3.60 o
  -1 -20   3       27.16       27.76      4.87 o
   0 -20   3       50.70       55.63      7.89 o
   1 -20   3        9.04       10.86      3.14 o
   2 -20   3        9.99        9.64      2.96 o
  -3 -19   3        1.07        0.20      5.62 o
  -2 -19   3       17.73       14.56      4.01 o
  -1 -19   3       28.26       19.51     12.77 o
   0 -19   3        2.39        0.60      2.80 o
   1 -19   3        8.56        8.75      2.84 o
   2 -19   3       29.10       28.39      3.61 o
   3 -19   3        8.31       16.05     11.77 o
  -3 -18   3       13.02        5.78      2.82 o
  -2 -18   3       14.74       12.10      4.48 o
  -1 -18   3       13.20       11.73      4.72 o
   0 -18   3       32.50       29.17      3.85 o
   1 -18   3       17.48       15.70      4.20 o
   2 -18   3        2.51        3.15      1.84 o
   3 -18   3       15.46       11.73      3.67 o
  -4 -17   3       16.83       16.70      4.37 o
  -3 -17   3       21.04        6.76      7.29 o
  -2 -17   3       28.43       28.01      6.19 o
  -1 -17   3       70.52       74.42     11.17 o
   0 -17   3      125.56      131.95      5.63 o
   1 -17   3       30.14       26.93      3.74 o
   2 -17   3       28.08       31.48      2.96 o
   3 -17   3       24.35       25.92      4.00 o
  -4 -16   3       10.93        5.27      5.05 o
  -3 -16   3       26.07       24.48      4.84 o
  -2 -16   3        9.73       10.60      3.91 o
  -1 -16   3        7.04        8.44      3.43 o
   0 -16   3      355.22      328.10     10.53 o
   1 -16   3       30.93       30.80      3.71 o
   2 -16   3        9.91       14.27      2.57 o
   3 -16   3        6.37        7.60      3.09 o
  -4 -15   3       18.21       13.83      5.38 o
  -3 -15   3       41.39       45.34      5.20 o
  -2 -15   3      135.14      131.18      5.85 o
  -1 -15   3       59.94       69.66      4.98 o
   0 -15   3       24.95       32.15      3.40 o
   1 -15   3       25.25       34.74      5.31 o
   2 -15   3       35.60       32.48      4.23 o
   3 -15   3       34.35       40.28      3.90 o
   4 -15   3       17.03       20.18      6.17 o
  -4 -14   3        0.19        2.29      2.74 o
  -3 -14   3      136.93      138.54      7.39 o
  -2 -14   3       95.63       94.38      5.16 o
  -1 -14   3      102.98       91.51      6.15 o
   0 -14   3      241.44      220.10      6.17 o
   1 -14   3       46.41       48.19      3.56 o
   2 -14   3       49.96       50.31      2.99 o
   3 -14   3       49.93       53.35      4.06 o
   4 -14   3        6.10        1.39      3.64 o
  -5 -13   3        7.57        0.94      3.34 o
  -4 -13   3       37.26       46.00      5.08 o
  -3 -13   3       22.27       18.46      5.48 o
  -2 -13   3       32.57       34.16      3.28 o
  -1 -13   3      527.72      519.33     10.23 o
   0 -13   3        4.26        4.56      2.32 o
   1 -13   3      219.24      215.66      5.89 o
   2 -13   3       11.92        8.23      1.38 o
   3 -13   3       17.19       16.50      3.68 o
   4 -13   3        4.71        5.52      3.30 o
  -5 -12   3       19.09       13.32      5.25 o
  -4 -12   3       14.65       15.23      3.81 o
  -3 -12   3       66.24       62.81      5.29 o
  -2 -12   3       17.67       25.04      4.60 o
  -1 -12   3      296.19      294.13     10.09 o
   0 -12   3      105.41       96.37      3.90 o
   1 -12   3       97.82       98.40      5.20 o
   2 -12   3      195.01      203.06      3.33 o
   3 -12   3        9.09        7.25      2.61 o
   4 -12   3        5.55        6.42      3.82 o
  -5 -11   3        3.93        1.80      4.18 o
  -4 -11   3       39.13       30.11      5.93 o
  -3 -11   3       16.24       18.70      4.00 o
  -2 -11   3      275.99      271.35      5.92 o
  -1 -11   3      133.20      128.81      4.81 o
   0 -11   3       56.36       72.20      3.29 o
   1 -11   3      114.82      108.10      3.22 o
   2 -11   3       82.13       85.31      2.35 o
   3 -11   3       28.23       33.93      5.05 o
   4 -11   3        1.99        3.83      3.82 o
  -5 -10   3       13.89       10.52      4.93 o
  -4 -10   3       32.77       28.91      5.89 o
  -3 -10   3      133.30      129.31      6.30 o
  -2 -10   3       60.15       52.51      4.88 o
  -1 -10   3       47.39       48.36      3.42 o
   0 -10   3      104.54      113.52      6.77 o
   1 -10   3      108.02      117.60      2.75 o
   2 -10   3       37.31       37.78      1.29 o
   3 -10   3        8.50        9.22      2.94 o
   4 -10   3        9.55        7.86      3.43 o
   5 -10   3        1.23        1.88      3.83 o
  -5  -9   3        3.68        1.77      3.15 o
  -4  -9   3       25.01       22.40      5.42 o
  -3  -9   3       57.24       74.27      5.08 o
  -2  -9   3       78.12       61.48      4.95 o
  -1  -9   3      273.15      278.83      6.15 o
   0  -9   3      223.01      216.52      4.80 o
   1  -9   3       52.13       58.73      2.33 o
   2  -9   3       17.86       18.76      2.61 o
   3  -9   3       16.05       14.71      2.46 o
   4  -9   3      102.47       89.66     12.12 o
   5  -9   3        0.01        0.15      3.53 o
  -5  -8   3        9.92        5.37      3.57 o
  -4  -8   3       13.60       12.72      4.73 o
  -3  -8   3       70.81       63.37      4.88 o
  -2  -8   3        0.69        2.53      2.74 o
  -1  -8   3       27.46       37.61      1.48 o
   0  -8   3      663.69      684.75      8.03 o
   1  -8   3      125.06      129.81      3.11 o
   2  -8   3       30.94       29.58      2.56 o
   3  -8   3        1.96        1.52      2.01 o
   4  -8   3       10.41        8.18      3.01 o
   5  -8   3        2.54        6.87      3.64 o
  -5  -7   3       15.67       14.47      3.82 o
  -4  -7   3       45.68       40.05      5.89 o
  -3  -7   3       43.04       49.92      4.35 o
  -2  -7   3      252.98      245.79      7.80 o
  -1  -7   3      257.82      279.14      4.20 o
   0  -7   3       65.54       73.19      1.89 o
   1  -7   3     1221.63     1304.63     18.66 o
   2  -7   3       84.35       80.07      3.25 o
   3  -7   3      196.47      176.39      9.44 o
   4  -7   3       13.08       13.88      9.13 o
   5  -7   3       24.43       10.39      7.28 o
  -5  -6   3       20.76       22.95      4.31 o
  -4  -6   3       19.49       18.97      3.83 o
  -3  -6   3      220.01      204.69      9.40 o
  -2  -6   3       39.00       41.46      4.03 o
  -1  -6   3      534.95      561.20      7.12 o
   0  -6   3      351.60      333.65      5.73 o
   1  -6   3       66.98       79.13      3.38 o
   2  -6   3       33.29       37.90      2.35 o
   3  -6   3      229.45      230.83      5.43 o
   4  -6   3        7.45        6.61      2.43 o
   5  -6   3       26.89       34.11      7.45 o
  -5  -5   3       16.91       18.54      3.15 o
  -4  -5   3      100.30       94.96      5.65 o
  -3  -5   3        1.35       -0.06      3.36 o
  -2  -5   3      454.43      481.08     11.50 o
  -1  -5   3      383.72      387.15      5.06 o
   0  -5   3       19.63       23.17      2.76 o
   1  -5   3      245.41      253.50      5.28 o
   2  -5   3       33.43       37.44      6.43 o
   3  -5   3       53.77       56.44      2.84 o
   4  -5   3        2.48        4.88      1.49 o
   5  -5   3       12.91       19.47      5.95 o
  -5  -4   3       19.67       16.92      2.49 o
  -4  -4   3       26.35       27.84      4.07 o
  -3  -4   3      259.45      262.36      8.18 o
  -2  -4   3      259.08      233.86      7.39 o
  -1  -4   3     1187.30     1230.32     24.24 o
   0  -4   3      327.63      324.94      6.34 o
   1  -4   3      119.69      113.45      2.98 o
   2  -4   3     3150.67     3220.83     40.33 o
   3  -4   3        2.46        0.80      1.84 o
   4  -4   3        9.83        9.03      3.55 o
   5  -4   3       22.40       21.50      6.36 o
  -6  -3   3        0.26        0.89      2.93 o
  -5  -3   3       17.97       20.82      2.79 o
  -4  -3   3      147.31      152.76      6.87 o
  -3  -3   3       17.36       17.24      3.64 o
  -2  -3   3     1273.74     1319.00     26.21 o
  -1  -3   3      326.22      334.15      9.74 o
   0  -3   3      187.45      185.16      4.36 o
   1  -3   3      420.15      421.29      5.70 o
   2  -3   3      985.45      982.37     12.20 o
   3  -3   3       34.18       38.42      2.42 o
   4  -3   3       21.18       20.62      3.47 o
   5  -3   3        6.10       -3.75      3.75 o
  -6  -2   3        1.15        3.26      2.80 o
  -5  -2   3       57.10       57.01      3.87 o
  -4  -2   3        3.24        5.87      2.02 o
  -3  -2   3      103.61       99.84      5.46 o
  -2  -2   3      143.94      136.93      8.27 o
  -1  -2   3      225.60      237.88      7.92 o
   0  -2   3      256.13      243.68      4.79 o
   1  -2   3       13.25       11.77      1.27 o
   2  -2   3      420.90      441.44      6.29 o
   3  -2   3      105.84      109.66      2.61 o
   4  -2   3        2.52        1.13      0.91 o
   5  -2   3        6.96       13.34      5.03 o
  -6  -1   3        1.30        2.62      2.51 o
  -5  -1   3       10.27        9.51      2.86 o
  -4  -1   3       50.29       48.95      3.09 o
  -3  -1   3       25.90       24.16      4.09 o
  -2  -1   3      247.43      251.29      7.95 o
  -1  -1   3      172.72      167.53      7.15 o
   0  -1   3       34.49       34.01      2.41 o
   1  -1   3     1785.92     1822.09     21.45 o
   2  -1   3      108.20       93.34      1.71 o
   3  -1   3       37.08       37.27      1.38 o
   4  -1   3       16.26       16.20      1.56 o
   5  -1   3        0.55       -4.30      4.30 o
  -6   0   3        0.29        0.93      2.54 o
  -5   0   3        0.77        0.11      1.49 o
  -4   0   3        0.31        3.61      1.89 o
  -3   0   3     1099.16     1066.84     23.58 o
  -2   0   3       19.49       31.67      4.05 o
  -1   0   3      101.31       83.71      3.94 o
   0   0   3      223.03      216.42      4.23 o
   1   0   3      863.52      878.91      8.21 o
   2   0   3        1.08       -0.57      1.79 o
   3   0   3       71.01       73.77      2.97 o
   4   0   3        6.69        6.14      1.93 o
   5   0   3        3.82       14.48      5.10 o
  -6   1   3        1.26       -0.93      3.48 o
  -5   1   3        9.94       13.31      2.38 o
  -4   1   3       52.52       55.87      2.99 o
  -3   1   3       25.52       28.94      1.99 o
  -2   1   3      251.88      259.06      6.43 o
  -1   1   3      179.86      178.92      5.07 o
   0   1   3       34.88       36.87      2.71 o
   1   1   3     1761.18     1758.24     16.14 o
   2   1   3      109.87       96.49      1.86 o
   3   1   3       38.07       32.85      2.17 o
   4   1   3       16.05       17.23      2.58 o
   5   1   3        0.58        4.33      2.85 o
  -6   2   3        1.00       -0.69      2.87 o
  -5   2   3       55.53       49.50      2.79 o
  -4   2   3        3.13        2.84      1.76 o
  -3   2   3      100.92      100.47      2.48 o
  -2   2   3      142.41      137.92      4.44 o
  -1   2   3      226.18      224.83      5.62 o
   0   2   3      269.80      253.82      3.88 o
   1   2   3       12.93       14.69      1.37 o
   2   2   3      410.80      420.61      6.02 o
   3   2   3      106.50      116.56      3.76 o
   4   2   3        2.56        3.55      1.98 o
   5   2   3        6.48        8.32      2.27 o
  -6   3   3        0.25        8.93      4.50 o
  -5   3   3       18.69       19.70      2.53 o
  -4   3   3      147.73      143.48      4.37 o
  -3   3   3       17.14       20.96      1.78 o
  -2   3   3     1266.42     1292.81     26.32 o
  -1   3   3      337.48      341.55      4.97 o
   0   3   3      189.13      184.00      3.68 o
   1   3   3      406.15      416.58      4.45 o
   2   3   3      991.60      982.63     14.70 o
   3   3   3       34.20       35.98      2.94 o
   4   3   3       20.26       22.56      2.45 o
   5   3   3        6.24        2.28      3.95 o
  -5   4   3       19.24       16.02      2.61 o
  -4   4   3       25.80       24.52      1.97 o
  -3   4   3      259.64      265.29      3.87 o
  -2   4   3      253.46      230.46     10.84 o
  -1   4   3     1179.79     1171.52     15.69 o
   0   4   3      331.27      315.17      4.78 o
   1   4   3      119.25      112.47      3.44 o
   2   4   3     3143.37     3222.86     66.28 o
   3   4   3        2.70        3.92      1.44 o
   4   4   3        9.83       10.21      2.34 o
   5   4   3       22.11       24.85      2.78 o
  -5   5   3       16.21       10.56      2.24 o
  -4   5   3      100.01       94.70      3.30 o
  -3   5   3        1.29        1.20      1.99 o
  -2   5   3      467.28      486.10      8.41 o
  -1   5   3      389.07      392.03      7.07 o
   0   5   3       19.07       21.43      2.61 o
   1   5   3      238.70      240.65      3.58 o
   2   5   3       34.78       43.77      3.68 o
   3   5   3       54.41       59.66      4.33 o
   4   5   3        2.69       -0.24      2.85 o
   5   5   3       12.73        6.96      4.93 o
  -5   6   3       21.32       20.45      4.33 o
  -4   6   3       19.03       16.77      5.23 o
  -3   6   3      224.00      222.80      6.63 o
  -2   6   3       40.75       45.28      3.10 o
  -1   6   3      543.69      573.68      9.23 o
   0   6   3      360.62      332.40      5.71 o
   1   6   3       66.30       71.49      2.72 o
   2   6   3       36.04       29.28      3.85 o
   3   6   3      231.31      235.53      9.92 o
   4   6   3        7.47        7.00      3.38 o
   5   6   3       27.36       27.24      6.23 o
  -5   7   3       15.82       23.50      4.37 o
  -4   7   3       44.07       46.96      6.47 o
  -3   7   3       43.13       46.59      4.18 o
  -2   7   3      249.23      241.05      6.19 o
  -1   7   3      252.76      285.15      9.11 o
   0   7   3       65.01       63.67      3.39 o
   1   7   3     1223.66     1271.88     16.34 o
   2   7   3       82.04       74.46      5.03 o
   3   7   3      196.74      200.41      9.53 o
   4   7   3       13.33       20.60      5.33 o
   5   7   3       24.49       26.38      4.80 o
  -5   8   3       10.07       18.67      8.72 o
  -4   8   3       13.26        8.72      5.38 o
  -3   8   3       69.91       66.51      4.02 o
  -2   8   3        0.69        3.30      2.35 o
  -1   8   3       29.71       41.68      6.14 o
   0   8   3      660.99      661.94     10.55 o
   1   8   3      125.82      119.26      6.41 o
   2   8   3       32.63       29.47      4.37 o
   3   8   3        2.47       -2.14      4.07 o
   4   8   3       10.54        9.29      5.48 o
   5   8   3        2.40        0.58      4.05 o
  -5   9   3        3.67        9.68      7.15 o
  -4   9   3       25.87       22.03      4.17 o
  -3   9   3       57.62       63.09      4.12 o
  -2   9   3       81.00       73.36      3.84 o
  -1   9   3      274.75      274.14      6.09 o
   0   9   3      225.02      224.04      5.49 o
   1   9   3       50.33       56.30      4.89 o
   2   9   3       16.57       21.01      4.22 o
   3   9   3       16.79       14.84      4.39 o
   4   9   3      104.44      109.15      9.49 o
   5   9   3        0.01        6.19      4.15 o
  -5  10   3       13.98       15.48      6.68 o
  -4  10   3       33.25       37.06      3.96 o
  -3  10   3      128.01      117.24      5.11 o
  -2  10   3       60.65       61.35      4.26 o
  -1  10   3       49.99       45.88      3.40 o
   0  10   3      102.98      106.89      4.41 o
   1  10   3      108.17      104.07      3.69 o
   2  10   3       37.09       34.54      1.97 o
   3  10   3        7.67        5.23      4.22 o
   4  10   3        9.55        8.44      4.69 o
   5  10   3        1.34        8.69      4.75 o
  -5  11   3        4.09        2.96      5.72 o
  -4  11   3       38.26       40.14      6.19 o
  -3  11   3       16.49       20.14      3.40 o
  -2  11   3      272.15      253.54      9.05 o
  -1  11   3      135.07      130.86      4.82 o
   0  11   3       55.65       60.27      3.41 o
   1  11   3      112.73       97.03      3.27 o
   2  11   3       81.01       82.86      3.11 o
   3  11   3       27.22       24.71      5.72 o
   4  11   3        1.66       -2.66      4.22 o
  -5  12   3       19.18       22.02      7.73 o
  -4  12   3       14.90       12.90      3.58 o
  -3  12   3       64.20       56.79      4.40 o
  -2  12   3       16.51       18.32      4.01 o
  -1  12   3      293.82      297.90      7.28 o
   0  12   3      101.40       95.67      4.05 o
   1  12   3       97.78       92.67      4.14 o
   2  12   3      194.47      194.97      6.75 o
   3  12   3        8.86        9.42      4.84 o
   4  12   3        5.47        7.00      5.14 o
  -5  13   3        7.83       12.76      6.55 o
  -4  13   3       37.21       53.22     16.01 o
  -3  13   3       21.99       18.17      4.32 o
  -2  13   3       34.39       33.53      3.97 o
  -1  13   3      530.55      511.87     10.54 o
   0  13   3        4.18        6.39      2.84 o
   1  13   3      221.72      221.67      6.18 o
   2  13   3       11.62       10.06      2.07 o
   3  13   3       16.52       21.42      5.95 o
   4  13   3        4.73       -3.43      5.14 o
  -4  14   3        0.22       -2.48      3.17 o
  -3  14   3      137.14      140.98      6.29 o
  -2  14   3       98.17      111.28     11.10 o
  -1  14   3      103.60       99.34      4.99 o
   0  14   3      245.12      234.56      6.42 o
   1  14   3       46.07       37.51      3.67 o
   2  14   3       49.07       49.87      3.22 o
   3  14   3       49.56       62.88      7.92 o
   4  14   3        6.04       23.54      7.75 o
  -4  15   3       18.03       15.71      3.87 o
  -3  15   3       41.16       41.13      4.63 o
  -2  15   3      133.39      131.20      6.84 o
  -1  15   3       58.08       62.48      4.67 o
   0  15   3       24.56       26.84      4.17 o
   1  15   3       25.33       29.75      3.85 o
   2  15   3       35.45       32.19      3.18 o
   3  15   3       34.21       32.17      7.84 o
   4  15   3       16.63       42.92      7.62 o
  -4  16   3       11.17       10.85      3.72 o
  -3  16   3       27.55       25.88      5.18 o
  -2  16   3       10.16        9.50      3.67 o
  -1  16   3        6.40        7.06      3.29 o
   0  16   3      361.05      341.63      8.69 o
   1  16   3       30.79       29.11      4.08 o
   2  16   3        9.91       11.84      2.89 o
   3  16   3        6.62        7.50      6.38 o
  -4  17   3       16.81       13.55      5.15 o
  -3  17   3       21.18       21.53      4.73 o
  -2  17   3       28.08       52.46     12.24 o
  -1  17   3       71.83       74.47      5.31 o
   0  17   3      126.23      127.52     11.58 o
   1  17   3       29.95       21.67      3.33 o
   2  17   3       28.44       21.55      6.01 o
   3  17   3       24.44       25.76      8.18 o
  -3  18   3       12.82        8.39      3.80 o
  -2  18   3       14.66       16.97      4.91 o
  -1  18   3       12.93       13.23      3.88 o
   0  18   3       31.10       24.75      4.12 o
   1  18   3       17.18       15.94      3.94 o
   2  18   3        2.30       -0.66      3.77 o
   3  18   3       15.38       14.07      7.60 o
  -3  19   3        1.05       10.39      7.46 o
  -2  19   3       16.68       21.97      5.32 o
  -1  19   3       29.61       31.77      4.54 o
   0  19   3        2.47        3.07      3.29 o
   1  19   3        9.35        6.59      3.15 o
   2  19   3       28.93       36.70      6.48 o
   3  19   3        8.09        6.17      7.75 o
  -2  20   3        2.77       14.43     12.73 o
  -1  20   3       26.56       22.03      4.77 o
   0  20   3       49.22       46.43      5.25 o
   1  20   3        8.82       10.07      3.55 o
   2  20   3       10.02       10.14      3.97 o
  -2  21   3       17.20       16.74      5.09 o
  -1  21   3       24.09       24.16      5.75 o
   0  21   3        5.75        5.05      3.81 o
   1  21   3       19.38       15.19      5.09 o
   2  21   3        2.94        2.51      3.49 o
  -1  22   3       10.34        5.40      4.32 o
   0  22   3       18.39       23.76      5.62 o
   1  22   3       14.84       21.11      4.33 o
  -1 -22   4       24.21       32.00      7.34 o
   0 -22   4        1.80        2.76      2.91 o
  -2 -21   4       17.34        5.44     11.97 o
  -1 -21   4        0.98        0.31      1.90 o
   0 -21   4       51.46       64.70      4.56 o
   1 -21   4       33.63       37.41      3.51 o
  -2 -20   4       15.93        5.11      8.81 o
  -1 -20   4       30.33       30.19      2.89 o
   0 -20   4        1.27       -0.43      2.06 o
   1 -20   4       18.54       13.49      3.06 o
   2 -20   4       24.35       21.80      5.47 o
  -3 -19   4        7.75       12.08      5.12 o
  -2 -19   4       15.31        3.32      4.73 o
  -1 -19   4        6.08        6.71      2.15 o
   0 -19   4       52.21       64.21      4.46 o
   1 -19   4       10.79       13.72      2.84 o
   2 -19   4        9.45        3.89      4.11 o
  -3 -18   4        5.79        2.23      4.50 o
  -2 -18   4       29.49       26.06      6.00 o
  -1 -18   4       28.79       29.09      2.77 o
   0 -18   4        2.47        4.63      2.22 o
   1 -18   4       97.74       96.85      8.88 o
   2 -18   4        4.07        6.86      4.90 o
   3 -18   4        0.70        3.91      3.55 o
  -3 -17   4        7.20        7.22      4.33 o
  -2 -17   4       34.92       33.76      2.62 o
  -1 -17   4       55.34       57.05      2.89 o
   0 -17   4       96.61       98.86      3.98 o
   1 -17   4        1.50        1.33      2.17 o
   2 -17   4        2.72        0.31      2.08 o
   3 -17   4       23.92       26.28      4.33 o
  -4 -16   4        0.48       10.84      5.72 o
  -3 -16   4       74.43       70.97      6.92 o
  -2 -16   4       45.75       48.55      3.64 o
  -1 -16   4       69.94       78.43      4.13 o
   0 -16   4       32.37       33.56      2.87 o
   1 -16   4       83.90       90.44      4.60 o
   2 -16   4       35.77       37.11      7.07 o
   3 -16   4        1.38        0.26      2.78 o
  -4 -15   4        1.24        3.47      3.62 o
  -3 -15   4       91.73      102.07      7.45 o
  -2 -15   4       28.47       25.58      1.65 o
  -1 -15   4        1.71        3.29      1.52 o
   0 -15   4      149.27      161.63      5.75 o
   1 -15   4       37.67       43.77      2.75 o
   2 -15   4       14.83        5.32      3.25 o
   3 -15   4       21.43       22.46      3.83 o
   4 -15   4        3.56        3.20      6.20 o
  -4 -14   4       14.33        9.38      4.50 o
  -3 -14   4       45.52       44.01      7.84 o
  -2 -14   4       14.17       14.69      6.42 o
  -1 -14   4       37.33       37.72      4.23 o
   0 -14   4       96.98       97.17      3.78 o
   1 -14   4      116.89      125.56      3.69 o
   2 -14   4       26.17       25.52      2.48 o
   3 -14   4        4.26        4.32      2.99 o
   4 -14   4        7.92       11.44      5.24 o
  -4 -13   4        4.51        2.78      4.82 o
  -3 -13   4       55.63       65.85      6.06 o
  -2 -13   4      349.83      351.88     12.44 o
  -1 -13   4       72.18       71.56      2.58 o
   0 -13   4      143.50      148.97      4.21 o
   1 -13   4      131.41      120.25      3.47 o
   2 -13   4       21.09       20.49      2.52 o
   3 -13   4       50.46       59.34      5.09 o
   4 -13   4        6.17        9.10      4.45 o
  -5 -12   4        2.96        2.91      5.12 o
  -4 -12   4       71.82       90.93      8.48 o
  -3 -12   4       40.27       57.20      5.55 o
  -2 -12   4       25.03       26.45      5.12 o
  -1 -12   4       68.94       68.49      3.11 o
   0 -12   4       40.67       42.71      1.96 o
   1 -12   4       10.25        8.30      2.87 o
   2 -12   4      169.03      167.76      5.48 o
   3 -12   4        7.58        9.42      3.03 o
   4 -12   4       11.79       14.10      6.65 o
  -5 -11   4       19.68       10.60      4.39 o
  -4 -11   4        5.98        3.58      3.75 o
  -3 -11   4      120.74      125.26      7.17 o
  -2 -11   4       88.32       87.63      6.42 o
  -1 -11   4       98.00      101.79      3.39 o
   0 -11   4      128.63      119.42      4.10 o
   1 -11   4      110.84      112.80      6.79 o
   2 -11   4       48.41       48.33      3.30 o
   3 -11   4       19.78       24.66      5.72 o
   4 -11   4        0.20        5.37      6.03 o
  -5 -10   4        2.17        3.38      3.62 o
  -4 -10   4       49.20       57.80      6.02 o
  -3 -10   4       35.07       43.02      6.90 o
  -2 -10   4      430.96      435.29     15.27 o
  -1 -10   4      212.69      207.24     11.34 o
   0 -10   4      460.21      460.42      8.80 o
   1 -10   4       77.87       85.77      6.22 o
   2 -10   4      105.14      112.33      4.06 o
   3 -10   4        5.28        8.10      3.11 o
   4 -10   4        4.72        4.34      3.07 o
  -5  -9   4        5.75        1.69      3.58 o
  -4  -9   4        7.91        8.42      3.98 o
  -3  -9   4       32.96       34.39      6.72 o
  -2  -9   4       39.46       38.57      4.82 o
  -1  -9   4       86.94       81.77      2.68 o
   0  -9   4       54.73       60.01      6.10 o
   1  -9   4      154.94      169.80      5.11 o
   2  -9   4       52.68       54.83      3.53 o
   3  -9   4       12.30       11.61      2.51 o
   4  -9   4       22.90       16.61      2.87 o
   5  -9   4        0.43       14.73      5.72 o
  -5  -8   4        5.94        7.84      4.09 o
  -4  -8   4      124.29      120.87      7.02 o
  -3  -8   4       78.55       86.97      7.77 o
  -2  -8   4      229.44      247.09      8.87 o
  -1  -8   4        7.14        4.71      1.60 o
   0  -8   4       73.67       75.11      3.64 o
   1  -8   4      109.67      102.47      4.68 o
   2  -8   4      279.79      280.34      5.57 o
   3  -8   4       33.34       27.65      3.41 o
   4  -8   4       28.63       22.84      4.34 o
   5  -8   4        9.48        6.45      4.37 o
  -5  -7   4        0.06        3.85      3.21 o
  -4  -7   4       65.59       63.52      5.78 o
  -3  -7   4      183.98      178.03      9.96 o
  -2  -7   4       12.04       13.43      3.73 o
  -1  -7   4       10.41       13.35      1.43 o
   0  -7   4      473.83      475.56     12.44 o
   1  -7   4      264.91      294.21      6.16 o
   2  -7   4        0.24       -0.48      1.56 o
   3  -7   4       53.80       54.90      3.57 o
   4  -7   4        1.93        4.89      3.59 o
   5  -7   4       17.95        1.22      4.58 o
  -5  -6   4        4.38        2.75      2.91 o
  -4  -6   4       15.97       18.55      4.22 o
  -3  -6   4       66.35       65.45      7.52 o
  -2  -6   4        0.39        1.37      2.72 o
  -1  -6   4      131.90      106.60      7.55 o
   0  -6   4       89.93       94.16      6.33 o
   1  -6   4      313.71      328.37      6.76 o
   2  -6   4       62.83       66.67      2.90 o
   3  -6   4      295.64      296.10      6.52 o
   4  -6   4       22.24       25.71      3.43 o
   5  -6   4       14.36       12.86      4.03 o
  -5  -5   4       13.52       10.44      3.32 o
  -4  -5   4       33.64       30.52      4.67 o
  -3  -5   4      226.72      224.86     10.37 o
  -2  -5   4      402.24      438.65     11.67 o
  -1  -5   4      926.57      999.12     20.86 o
   0  -5   4      195.05      184.51      4.77 o
   1  -5   4      105.59      114.40      2.71 o
   2  -5   4       95.43       99.53      3.21 o
   3  -5   4      498.38      495.76      8.01 o
   4  -5   4        0.26        2.43      2.15 o
   5  -5   4        8.62       14.78      6.53 o
  -5  -4   4       73.04       68.31      4.90 o
  -4  -4   4       27.25       30.15      4.56 o
  -3  -4   4       76.83       72.71      7.45 o
  -2  -4   4      279.05      290.37      8.91 o
  -1  -4   4      776.73      766.16     16.90 o
   0  -4   4      215.79      221.18      6.45 o
   1  -4   4      347.70      349.37      5.63 o
   2  -4   4      266.58      257.68      5.83 o
   3  -4   4       37.96       33.96      3.07 o
   4  -4   4       20.57       20.05      2.08 o
   5  -4   4        3.33        6.15      5.29 o
  -5  -3   4       67.48       77.79      9.59 o
  -4  -3   4       10.60       15.27      5.40 o
  -3  -3   4      209.32      213.41     10.04 o
  -2  -3   4      100.70       94.87      5.95 o
  -1  -3   4      626.74      664.14     15.10 o
   0  -3   4      464.59      459.07      7.10 o
   1  -3   4      412.52      414.54      5.77 o
   2  -3   4      787.79      807.51     10.43 o
   3  -3   4      177.04      173.66      5.51 o
   4  -3   4        7.23        3.73      3.62 o
   5  -3   4        6.03       -0.60      5.61 o
  -6  -2   4        2.45        9.61      3.56 o
  -5  -2   4       50.63       58.26      3.54 o
  -4  -2   4        2.50        1.88      4.73 o
  -3  -2   4       72.37       73.28      5.50 o
  -2  -2   4     1149.90     1196.81     25.14 o
  -1  -2   4     1459.15     1482.92     30.32 o
   0  -2   4      268.64      277.98      5.74 o
   1  -2   4       35.78       38.36      1.82 o
   2  -2   4      147.00      142.45      3.08 o
   3  -2   4       25.51       27.95      2.39 o
   4  -2   4       41.97       41.49      5.66 o
   5  -2   4        0.40       -4.93      4.93 o
  -6  -1   4        8.46       17.19      3.52 o
  -5  -1   4        6.51        6.94      2.39 o
  -4  -1   4       10.00       14.28      4.18 o
  -3  -1   4       40.62       41.05      4.93 o
  -2  -1   4      551.93      558.80     13.68 o
  -1  -1   4      319.73      350.22      7.09 o
   0  -1   4      274.04      269.91      4.08 o
   1  -1   4      188.00      201.83      3.38 o
   2  -1   4        8.38        8.74      1.16 o
   3  -1   4        1.41        1.75      0.98 o
   4  -1   4        2.31        1.73      0.95 o
   5  -1   4        1.18       16.83      5.40 o
  -6   0   4        0.52        2.16      3.40 o
  -5   0   4        7.18        5.64      2.21 o
  -4   0   4      246.74      258.48      6.57 o
  -3   0   4      144.16      152.84      9.49 o
  -2   0   4     1045.77     1050.56     22.81 o
  -1   0   4       62.59       68.96      3.71 o
   0   0   4     1226.50     1266.77     14.27 o
   1   0   4        1.43        2.79      1.16 o
   2   0   4      399.38      404.01      4.40 o
   3   0   4        3.98        4.28      1.62 o
   4   0   4       57.35       58.88      4.06 o
   5   0   4        0.04       -2.01      4.54 o
  -6   1   4        8.56        6.81      5.40 o
  -5   1   4        5.84        6.79      2.28 o
  -4   1   4        9.81        7.90      1.81 o
  -3   1   4       43.65       41.82      5.27 o
  -2   1   4      549.23      539.63      9.88 o
  -1   1   4      320.75      353.22      7.02 o
   0   1   4      265.04      268.74      6.80 o
   1   1   4      194.37      205.90      2.83 o
   2   1   4        7.69        7.64      1.01 o
   3   1   4        1.04        1.69      1.44 o
   4   1   4        2.41        2.11      1.91 o
   5   1   4        1.12        1.76      5.14 o
  -6   2   4        2.56        4.28      3.61 o
  -5   2   4       50.99       54.03      4.85 o
  -4   2   4        1.94        2.47      1.70 o
  -3   2   4       73.45       64.12      6.04 o
  -2   2   4     1143.14     1160.99     17.85 o
   0   2   4      266.60      279.56      4.31 o
   1   2   4       37.91       40.85      1.76 o
   2   2   4      141.15      137.07      1.81 o
   3   2   4       25.58       27.05      4.03 o
   4   2   4       41.00       42.13      3.41 o
   5   2   4        0.40        2.68      4.54 o
  -5   3   4       66.97       74.89      3.46 o
  -4   3   4       10.43        9.95      1.74 o
  -3   3   4      212.75      209.55      3.26 o
  -2   3   4      101.85       99.86      4.52 o
  -1   3   4      629.50      642.39      7.76 o
   0   3   4      451.87      436.49      5.68 o
   1   3   4      408.82      412.67      5.04 o
   2   3   4      780.30      776.20     12.43 o
   3   3   4      178.03      187.35     10.07 o
   4   3   4        6.99        9.58      4.89 o
   5   3   4        5.90        7.66      2.29 o
  -5   4   4       73.26       74.46      3.06 o
  -4   4   4       25.76       25.66      4.33 o
  -3   4   4       78.01       79.10      3.89 o
  -2   4   4      282.88      292.99      6.64 o
  -1   4   4      768.68      761.17      8.49 o
   0   4   4      216.87      214.42      3.88 o
   1   4   4      354.13      356.16      5.07 o
   2   4   4      262.35      251.35      7.32 o
   3   4   4       37.88       37.33      4.48 o
   4   4   4       20.85       22.42      3.21 o
   5   4   4        3.10        1.96      2.14 o
  -5   5   4       13.90       12.70      5.65 o
  -4   5   4       33.39       29.63      4.18 o
  -3   5   4      224.48      215.22      5.69 o
  -2   5   4      409.58      426.57     11.91 o
  -1   5   4      924.51      984.49     13.53 o
   0   5   4      198.66      186.37      2.93 o
   1   5   4      104.37      108.54      1.98 o
   2   5   4       97.20       94.91      4.69 o
   3   5   4      496.75      485.04     12.21 o
   4   5   4        0.31        3.23      2.42 o
   5   5   4        8.67       14.28      4.82 o
  -5   6   4        4.40        2.81      3.46 o
  -4   6   4       14.85       11.82      3.82 o
  -3   6   4       68.50       77.63      4.42 o
  -2   6   4        0.28        0.31      1.98 o
  -1   6   4      129.19      100.01      3.89 o
   0   6   4       91.28       95.50      3.60 o
   1   6   4      317.49      324.82      3.97 o
   2   6   4       64.54       69.69      4.56 o
   3   6   4      295.29      289.58      9.34 o
   4   6   4       23.15       21.01      4.03 o
   5   6   4       14.19        9.62      5.23 o
  -5   7   4        0.13       -2.96      3.25 o
  -4   7   4       65.57       71.81      7.52 o
  -3   7   4      182.17      189.25      6.92 o
  -2   7   4       13.85       11.72      2.70 o
  -1   7   4       10.77       12.55      2.42 o
   0   7   4      483.12      473.72      7.50 o
   1   7   4      259.07      270.98      4.59 o
   2   7   4        0.14       -0.02      2.53 o
   3   7   4       55.63       59.83      5.12 o
   4   7   4        1.90        3.75      3.43 o
   5   7   4       18.43       17.41      5.40 o
  -5   8   4        5.85        7.19      7.82 o
  -4   8   4      125.09      115.17     11.61 o
  -3   8   4       78.32       83.55      4.76 o
  -2   8   4      228.26      237.31      6.92 o
  -1   8   4        5.44        5.60      2.45 o
   0   8   4       71.96       71.53      3.01 o
   1   8   4      110.88      109.10      2.96 o
   2   8   4      280.77      272.73      9.49 o
   3   8   4       33.35       27.86      4.56 o
   4   8   4       28.60       23.73      4.82 o
   5   8   4        9.78        3.32      4.20 o
  -5   9   4        5.55        5.02      4.04 o
  -4   9   4        7.86        6.18      3.27 o
  -3   9   4       31.10       40.50      4.00 o
  -2   9   4       39.29       40.20      3.62 o
  -1   9   4       86.08       89.02      3.97 o
   0   9   4       59.43       64.07      5.89 o
   1   9   4      158.49      166.18      4.38 o
   2   9   4       53.34       49.28      5.46 o
   3   9   4       11.59       12.23      4.30 o
   4   9   4       23.19       18.59      4.88 o
   5   9   4        0.44       -0.41      4.30 o
  -5  10   4        2.11        3.23      6.02 o
  -4  10   4       50.07       61.25      4.93 o
  -3  10   4       34.23       40.88      4.15 o
  -2  10   4      426.12      407.52      8.99 o
  -1  10   4      216.35      203.27      6.41 o
   0  10   4      457.22      469.14      8.50 o
   1  10   4       74.21       74.33      3.81 o
   2  10   4      106.45      121.13      7.41 o
   3  10   4        5.35        7.60      4.33 o
   4  10   4        5.17        2.33      4.18 o
  -5  11   4       19.56       22.10      7.45 o
  -4  11   4        5.87        7.27      3.98 o
  -3  11   4      121.94      112.57      8.83 o
  -2  11   4       86.09       81.32      4.81 o
  -1  11   4       98.74      104.78     14.23 o
   0  11   4      126.60      121.68      4.29 o
   1  11   4      109.78      101.29      3.87 o
   2  11   4       48.89       45.18      4.71 o
   3  11   4       18.38       18.63      5.35 o
   4  11   4        0.18        1.88      4.50 o
  -5  12   4        2.94        8.46      6.75 o
  -4  12   4       72.21       81.60      5.75 o
  -3  12   4       38.80       37.12      4.52 o
  -2  12   4       26.37       32.58      3.90 o
  -1  12   4       66.86       60.78      6.76 o
   0  12   4       41.45       38.87      3.24 o
   1  12   4       11.51        9.11      2.39 o
   2  12   4      168.61      158.20     11.36 o
   3  12   4        7.63       11.59      5.08 o
   4  12   4       11.18        4.28      5.48 o
  -4  13   4        4.49        3.32      3.98 o
  -3  13   4       55.66       62.49      6.03 o
  -2  13   4      351.37      344.81     15.35 o
  -1  13   4       71.74       68.11      4.59 o
   0  13   4      140.77      147.49      5.83 o
   1  13   4      131.65      115.41      4.68 o
   2  13   4       20.44       22.56      2.41 o
   3  13   4       49.95       59.86      7.71 o
   4  13   4        6.19       18.85      7.86 o
  -4  14   4       14.36       12.22      4.28 o
  -3  14   4       44.88       50.62      5.04 o
  -2  14   4       13.30       12.53      4.28 o
  -1  14   4       39.89       45.75      4.12 o
   0  14   4       98.14       89.90      4.60 o
   1  14   4      119.56      121.03      7.02 o
   2  14   4       24.84       24.87      4.71 o
   3  14   4        4.22       10.09      5.40 o
   4  14   4        7.58       30.07      8.80 o
  -4  15   4        1.27       -0.48      3.23 o
  -3  15   4       93.29      107.86      6.49 o
  -2  15   4       26.51       21.05      4.22 o
  -1  15   4        1.69       -2.82      2.82 o
   0  15   4      150.55      161.20      5.96 o
   1  15   4       37.85       34.23      3.90 o
   2  15   4       14.78        9.17      2.17 o
   3  15   4       21.97       22.49      7.09 o
   4  15   4        3.46       -5.40      5.40 o
  -4  16   4        0.66        4.83      3.84 o
  -3  16   4       74.91       75.87      5.92 o
  -2  16   4       45.92       53.78      5.13 o
  -1  16   4       70.65       74.21      8.43 o
   0  16   4       33.14       30.05      3.84 o
   1  16   4       82.61       91.49      4.34 o
   2  16   4       35.67       36.25      3.62 o
   3  16   4        1.40        3.77      5.20 o
  -3  17   4        6.57        3.05      3.81 o
  -2  17   4       34.63       33.56      4.91 o
  -1  17   4       54.85       58.20     12.49 o
   0  17   4      100.54       99.92      5.51 o
   1  17   4        1.62        2.96      2.87 o
   2  17   4        2.89        2.71      1.79 o
   3  17   4       23.71       30.88      8.10 o
  -3  18   4        5.56       10.84      4.83 o
  -2  18   4       29.48       30.14      4.96 o
  -1  18   4       28.61       30.79      4.63 o
   0  18   4        2.33        0.07      3.08 o
   1  18   4       98.14      106.98      7.27 o
   2  18   4        3.92        4.48      2.69 o
   3  18   4        0.72       -3.73      6.19 o
  -3  19   4        7.29       12.41      5.48 o
  -2  19   4       15.07       20.03      4.34 o
  -1  19   4        6.17        4.33      3.83 o
   0  19   4       51.24       63.17      5.29 o
   1  19   4       10.50       10.25      3.28 o
   2  19   4        9.79       10.79      6.36 o
  -2  20   4       16.36       16.24      4.43 o
  -1  20   4       29.71       28.39      5.09 o
   0  20   4        1.35       -0.02      2.95 o
   1  20   4       19.20       17.54      4.43 o
   2  20   4       23.83       26.88      8.95 o
  -2  21   4       17.35       28.67      4.88 o
  -1  21   4        1.01        0.63      3.44 o
   0  21   4       51.24       64.23      7.73 o
   1  21   4       33.17       27.14      5.14 o
  -1  22   4       24.76       25.36      6.25 o
   0  22   4        1.72        2.88      3.79 o
  -1 -21   5       15.28        9.53      6.66 o
   0 -21   5        2.94        1.68      3.07 o
   1 -21   5        3.89        3.98      3.94 o
  -2 -20   5       11.75        9.34      6.15 o
  -1 -20   5        3.89        3.22      2.91 o
   0 -20   5       18.15       17.43      4.23 o
   1 -20   5       14.68       12.43      4.35 o
  -3 -19   5       27.56       24.91      6.68 o
  -2 -19   5        3.40        4.09      4.86 o
  -1 -19   5       28.07       25.74      3.70 o
   0 -19   5       17.10       21.18      6.22 o
   1 -19   5       94.78      110.48      6.66 o
   2 -19   5       17.80       18.83      7.23 o
  -3 -18   5        2.33        4.67      4.97 o
  -2 -18   5       23.66       23.90      6.27 o
  -1 -18   5        7.30        8.06      4.69 o
   0 -18   5       48.95       55.05      5.19 o
   1 -18   5       22.73       19.71      5.00 o
   2 -18   5        2.51        4.99      2.60 o
  -3 -17   5        5.08        3.04      5.16 o
  -2 -17   5       23.04       24.71      6.21 o
  -1 -17   5       42.83       42.55      3.70 o
   0 -17   5       22.17       23.86      3.48 o
   1 -17   5       63.55       68.98      5.87 o
   2 -17   5       10.79       10.46      2.77 o
   3 -17   5        6.77        6.01      3.64 o
  -4 -16   5        1.17        0.86      4.73 o
  -3 -16   5        2.82       -1.71      5.46 o
  -2 -16   5       35.20       31.10      6.21 o
  -1 -16   5        5.56        3.55      2.52 o
   0 -16   5       46.86       44.09      3.87 o
   1 -16   5       33.34       32.67      4.47 o
   2 -16   5       11.95       11.45      6.21 o
   3 -16   5        2.60        4.90      3.35 o
  -4 -15   5        7.90        2.68      6.57 o
  -3 -15   5       40.63       47.46      6.79 o
  -2 -15   5       43.74       49.71      6.79 o
  -1 -15   5      110.39      111.43      4.52 o
   0 -15   5       74.00       88.39     14.74 o
   1 -15   5        6.83       11.50      5.18 o
   2 -15   5       49.98       55.96      5.55 o
   3 -15   5        7.76        9.50      6.25 o
  -4 -14   5        8.80        7.95      5.03 o
  -3 -14   5       10.75       14.31      5.12 o
  -2 -14   5      104.56      122.88      8.61 o
  -1 -14   5       47.81       43.77      3.88 o
   0 -14   5       37.33       40.04      3.44 o
   1 -14   5      131.45      135.77      5.91 o
   2 -14   5        1.45       -0.81      2.68 o
   3 -14   5       29.68       28.22      4.77 o
  -4 -13   5        2.74        8.72      4.65 o
  -3 -13   5       12.30       11.99      4.93 o
  -2 -13   5       94.73       98.58      7.97 o
  -1 -13   5      262.07      251.41      5.95 o
   0 -13   5        6.48        4.07      2.86 o
   1 -13   5       33.26       36.75      6.95 o
   2 -13   5       30.38       37.15      4.89 o
   3 -13   5        1.57        1.45      2.90 o
   4 -13   5        0.50       -3.58      3.58 o
  -5 -12   5       12.91        2.33      4.22 o
  -4 -12   5       30.38       25.51      5.55 o
  -3 -12   5       28.68       45.23      5.97 o
  -2 -12   5      281.72      295.17     11.35 o
  -1 -12   5      208.70      219.06      5.31 o
   0 -12   5       16.07       24.62      2.85 o
   1 -12   5       14.02       16.23      3.72 o
   2 -12   5       49.28       56.87      4.49 o
   3 -12   5       27.99       35.41      3.77 o
   4 -12   5        9.86       14.10      4.94 o
  -5 -11   5        1.25       12.21      5.61 o
  -4 -11   5       10.83       16.10      6.32 o
  -3 -11   5       31.32       46.75      5.65 o
  -2 -11   5       26.92       24.05      5.46 o
  -1 -11   5      222.61      223.15     12.64 o
   0 -11   5       64.51       62.38      3.47 o
   1 -11   5      106.67      102.43      4.86 o
   2 -11   5      128.83      121.86      4.62 o
   3 -11   5        1.75        5.49      2.82 o
   4 -11   5        0.81        2.33      4.10 o
  -5 -10   5        5.43        0.28      4.71 o
  -4 -10   5       53.94       48.68      8.52 o
  -3 -10   5      124.25      129.09      7.86 o
  -2 -10   5      256.87      253.97     10.49 o
  -1 -10   5       33.59       29.08      2.36 o
   0 -10   5       50.25       42.96      3.62 o
   1 -10   5        0.57       -0.49      2.16 o
   2 -10   5        4.78        5.09      2.27 o
   3 -10   5       55.52       54.59      4.49 o
   4 -10   5        6.37       10.68      4.97 o
  -5  -9   5        2.40        9.96      4.35 o
  -4  -9   5       27.19       31.99      5.61 o
  -3  -9   5      360.70      322.99     11.93 o
  -2  -9   5      179.76      195.12      8.72 o
  -1  -9   5      228.09      228.66      4.67 o
   0  -9   5       80.00       74.83      4.60 o
   1  -9   5        1.13        0.18      2.19 o
   2  -9   5       46.39       55.65      5.49 o
   3  -9   5       37.42       38.36      3.61 o
   4  -9   5       39.56       41.54      7.79 o
  -5  -8   5        7.02       14.11      4.71 o
  -4  -8   5        6.24        5.16      4.24 o
  -3  -8   5        1.80        0.32      3.47 o
  -2  -8   5       71.05       69.84      6.34 o
  -1  -8   5       82.70       81.95      2.78 o
   0  -8   5      359.75      352.92      9.34 o
   1  -8   5      195.30      192.55      5.37 o
   2  -8   5       12.48       12.19      2.87 o
   3  -8   5       16.82       20.35      3.12 o
   4  -8   5       56.30       49.04      4.21 o
  -5  -7   5        1.97        4.37      3.85 o
  -4  -7   5       21.83       22.87      4.84 o
  -3  -7   5      210.44      196.92     11.20 o
  -2  -7   5      180.52      187.34      8.22 o
  -1  -7   5       37.27       37.82      2.31 o
   0  -7   5      141.24      159.84      4.82 o
   1  -7   5       99.62       96.05      4.48 o
   2  -7   5       32.58       33.38      2.76 o
   3  -7   5        6.60        4.08      3.48 o
   4  -7   5       41.67       39.49      3.37 o
   5  -7   5        4.22        4.60      4.21 o
  -5  -6   5        2.41        4.41      5.83 o
  -4  -6   5       61.19       77.42      6.38 o
  -3  -6   5       39.05       40.73      5.57 o
  -2  -6   5      275.52      260.93      9.55 o
  -1  -6   5       85.80       84.27      2.27 o
   0  -6   5      203.24      207.10      8.69 o
   1  -6   5      337.05      314.50      5.25 o
   2  -6   5       78.46       84.28      4.36 o
   3  -6   5      232.70      231.98      5.51 o
   4  -6   5       11.77        9.72      2.51 o
   5  -6   5        1.33        2.43      3.08 o
  -5  -5   5       15.44       14.56      7.00 o
  -4  -5   5       18.48       23.15      4.80 o
  -3  -5   5      120.73      113.22      7.02 o
  -2  -5   5       24.14       31.14      4.56 o
  -1  -5   5      194.24      192.40      7.69 o
   0  -5   5       64.30       65.22      3.46 o
   1  -5   5        1.82        1.38      1.49 o
   2  -5   5      337.14      350.70     13.85 o
   3  -5   5      146.01      139.06      4.25 o
   4  -5   5       21.34       20.02      3.07 o
   5  -5   5        3.61        1.59      3.47 o
  -5  -4   5       66.03       67.72      7.22 o
  -4  -4   5       16.26       15.78      6.17 o
  -3  -4   5        2.31        1.20      3.53 o
  -2  -4   5      142.83      151.49      7.00 o
  -1  -4   5      682.65      741.26     17.24 o
   0  -4   5      263.37      247.40      8.94 o
   1  -4   5       39.58       39.74      2.61 o
   2  -4   5      103.05       97.61      3.25 o
   3  -4   5       33.81       38.33      3.06 o
   4  -4   5        9.76        9.97      2.30 o
   5  -4   5        0.14        2.76      5.48 o
  -5  -3   5       16.40       20.48      6.55 o
  -4  -3   5        6.53        5.97      4.33 o
  -3  -3   5       18.89       20.73      4.67 o
  -2  -3   5       45.70       51.12      5.16 o
  -1  -3   5      552.47      597.66     14.43 o
   0  -3   5       78.16       81.04      4.11 o
   1  -3   5      113.31      119.79      3.22 o
   2  -3   5      185.60      178.28      3.91 o
   3  -3   5       69.06       77.01      3.41 o
   4  -3   5        8.62        8.65      2.02 o
   5  -3   5        2.63       -1.33      4.75 o
  -5  -2   5       15.31       12.47      5.07 o
  -4  -2   5       68.54       69.13      6.85 o
  -3  -2   5       82.55       75.62      6.55 o
  -2  -2   5      628.87      643.34     15.55 o
  -1  -2   5       32.90       36.64      4.50 o
   0  -2   5      218.88      212.20      3.43 o
   1  -2   5      329.68      323.81      4.88 o
   2  -2   5       22.37       24.36      1.26 o
   3  -2   5      158.45      164.03     10.51 o
   4  -2   5        5.14        0.88      3.18 o
   5  -2   5        2.52        6.92      5.68 o
  -5  -1   5        3.37        2.90      1.98 o
  -4  -1   5      349.65      335.22     13.28 o
  -3  -1   5      305.18      303.33     10.84 o
  -2  -1   5       59.33       73.33      5.95 o
  -1  -1   5      789.40      820.20     13.65 o
   0  -1   5      326.50      357.36      8.51 o
   1  -1   5       21.42       20.14      1.62 o
   2  -1   5       73.26       70.64      1.89 o
   3  -1   5        8.47        9.12      1.19 o
   4  -1   5       12.53       12.41      3.67 o
   5  -1   5        5.07        6.10      6.02 o
  -5   0   5        3.43        6.47      2.43 o
  -4   0   5       20.94       18.12      5.42 o
  -3   0   5        3.66        3.38      3.81 o
  -2   0   5       55.20       58.50      3.85 o
  -1   0   5      158.90      185.33      5.22 o
   0   0   5      255.04      282.23      4.45 o
   1   0   5       72.00       64.98      2.15 o
   2   0   5       40.90       44.68      2.37 o
   3   0   5       29.58       30.92      1.50 o
   4   0   5        9.91        7.61      1.63 o
   5   0   5        9.59       14.48      6.21 o
  -5   1   5        3.47        5.23      2.19 o
  -4   1   5      353.48      359.78     18.65 o
  -3   1   5      299.62      287.40     10.84 o
  -2   1   5       59.20       67.89      4.14 o
  -1   1   5      788.56      833.24     12.88 o
   0   1   5      334.95      368.29      5.80 o
   1   1   5       22.52       19.90      1.78 o
   2   1   5       70.27       68.21      2.91 o
   3   1   5        8.09        9.04      1.92 o
   4   1   5       13.08        8.54      2.16 o
   5   1   5        4.94       14.03      5.91 o
  -5   2   5       15.29       16.25      2.40 o
  -4   2   5       68.94       69.47      2.68 o
  -3   2   5       82.62       83.16      6.94 o
  -2   2   5      629.85      614.80     11.02 o
  -1   2   5       32.78       31.22      2.19 o
   0   2   5      218.23      213.31      3.75 o
   1   2   5      324.96      330.84      4.54 o
   2   2   5       22.42       23.70      1.57 o
   3   2   5      155.33      154.52      8.11 o
   4   2   5        5.18        3.69      2.09 o
   5   2   5        2.51        3.83      5.23 o
  -5   3   5       16.15       10.47      5.91 o
  -4   3   5        7.42        7.48      1.56 o
  -3   3   5       20.35       24.19      3.57 o
  -2   3   5       45.93       49.46      3.81 o
  -1   3   5      565.13      593.28      7.10 o
   0   3   5       74.25       77.15      2.98 o
   1   3   5      115.89      122.83      2.61 o
   2   3   5      185.17      187.59      5.15 o
   3   3   5       68.12       67.42      2.69 o
   4   3   5        8.75        9.54      3.06 o
   5   3   5        2.65       -0.19      2.63 o
  -5   4   5       67.60       74.56      5.91 o
  -4   4   5       15.46       12.86      4.34 o
  -3   4   5        2.56        2.91      1.73 o
  -2   4   5      141.13      144.27      2.48 o
  -1   4   5      688.01      751.79      8.99 o
   0   4   5      262.32      251.93      5.53 o
   1   4   5       42.95       42.33      3.26 o
   2   4   5      103.24       95.48     10.73 o
   3   4   5       32.27       35.40      4.67 o
   4   4   5        9.81        9.12      2.78 o
  -5   5   5       15.64       20.26      4.63 o
  -4   5   5       17.72       19.10      4.19 o
  -3   5   5      118.77      111.49      4.42 o
  -2   5   5       24.44       23.27      2.07 o
  -1   5   5      195.31      196.13      3.78 o
   0   5   5       67.58       70.25      3.93 o
   1   5   5        1.57        1.05      0.85 o
   2   5   5      330.78      330.29      7.17 o
   3   5   5      147.17      146.42      6.08 o
   4   5   5       21.09       17.43      3.49 o
   5   5   5        3.66        2.72      3.75 o
  -5   6   5        2.67        3.26      3.85 o
  -4   6   5       59.68       54.40      6.14 o
  -3   6   5       37.60       37.16      3.40 o
  -2   6   5      277.92      269.75      5.61 o
  -1   6   5       83.71       84.39      3.06 o
   0   6   5      197.69      191.77      3.86 o
   1   6   5      339.13      321.51      4.20 o
   2   6   5       78.59       77.10      5.03 o
   3   6   5      233.13      229.55      8.03 o
   4   6   5       11.75       13.21      4.52 o
   5   6   5        1.36       -2.12      2.70 o
  -5   7   5        2.05       -1.64      3.62 o
  -4   7   5       20.85       17.82      3.40 o
  -3   7   5      209.20      186.70      6.62 o
  -2   7   5      179.92      167.46      5.76 o
  -1   7   5       37.31       40.96      6.54 o
   0   7   5      145.62      155.01      3.48 o
   1   7   5       98.73       95.56      2.14 o
   2   7   5       35.00       33.04      5.65 o
   3   7   5        6.76        7.20      3.26 o
   4   7   5       40.97       32.14      6.25 o
   5   7   5        4.45        4.37      3.62 o
  -5   8   5        6.53        5.40      4.67 o
  -4   8   5        6.75        6.59      3.27 o
  -3   8   5        1.50        0.92      2.62 o
  -2   8   5       70.21       71.92      4.41 o
  -1   8   5       84.08       77.86      3.91 o
   0   8   5      368.00      354.74      6.58 o
   1   8   5      192.01      176.30      4.51 o
   2   8   5       12.47        8.76      3.79 o
   3   8   5       17.21       20.67      5.68 o
   4   8   5       57.47       61.29      7.32 o
  -5   9   5        2.47       -3.60      6.30 o
  -4   9   5       28.20       27.76      4.53 o
  -3   9   5      355.67      319.20     13.05 o
  -2   9   5      179.73      175.37      7.60 o
  -1   9   5      225.83      230.76      6.81 o
   0   9   5       79.25       75.21      7.72 o
   1   9   5        0.91        2.35      1.19 o
   2   9   5       46.67       48.16      5.50 o
   3   9   5       36.89       29.51      6.81 o
   4   9   5       39.70       27.09      7.28 o
  -5  10   5        5.12       -0.06      3.57 o
  -4  10   5       54.51       49.62      6.00 o
  -3  10   5      125.17      112.60      6.05 o
  -2  10   5      252.75      248.38      7.33 o
  -1  10   5       32.65       31.65      3.70 o
   0  10   5       48.40       44.85      3.08 o
   1  10   5        0.28        1.79      1.64 o
   2  10   5        4.77        1.78      3.90 o
   3  10   5       55.60       52.19      8.03 o
   4  10   5        6.11        8.95      6.08 o
  -5  11   5        1.19       -1.52      4.70 o
  -4  11   5       10.70       11.89      4.14 o
  -3  11   5       32.86       25.00     14.91 o
  -2  11   5       27.07       24.68      3.77 o
  -1  11   5      228.39      227.71      7.51 o
   0  11   5       64.01       68.58      3.50 o
   1  11   5      109.08      107.07      5.63 o
   2  11   5      129.41      122.33      8.31 o
   3  11   5        1.72        0.69      5.70 o
   4  11   5        0.92        0.88      5.31 o
  -4  12   5       30.56       27.07      4.74 o
  -3  12   5       29.69       30.34      4.60 o
  -2  12   5      278.86      271.16      8.29 o
  -1  12   5      210.70      216.02      7.38 o
   0  12   5       16.30       22.05      2.92 o
   1  12   5       12.88       13.55      2.54 o
   2  12   5       49.51       54.29      6.81 o
   3  12   5       27.52       26.47      6.08 o
   4  12   5        9.52        2.98      7.24 o
  -4  13   5        2.44        6.26      4.71 o
  -3  13   5       13.26       16.14      4.09 o
  -2  13   5       95.25       96.35      5.75 o
  -1  13   5      256.96      255.37      7.49 o
   0  13   5        6.83        5.57      3.05 o
   1  13   5       33.37       36.48      3.64 o
   2  13   5       29.93       30.92      1.63 o
   3  13   5        1.46        5.89      4.60 o
   4  13   5        0.46       -1.35      6.90 o
  -4  14   5        8.81       15.04      4.37 o
  -3  14   5       10.63       12.71      4.93 o
  -2  14   5      107.97      109.91      8.80 o
  -1  14   5       46.70       56.17      4.51 o
   0  14   5       35.47       36.24      3.61 o
   1  14   5      132.56      129.52      6.21 o
   2  14   5        1.43        1.00      1.31 o
   3  14   5       29.83       29.96      6.85 o
  -4  15   5        8.37       10.67      4.32 o
  -3  15   5       41.49       53.35      5.52 o
  -2  15   5       43.46       41.45      5.66 o
  -1  15   5      109.07      110.04      9.06 o
   0  15   5       76.36       79.69      4.65 o
   1  15   5        6.35        5.81      2.31 o
   2  15   5       49.17       52.64      5.55 o
   3  15   5        7.96       10.34      6.08 o
  -4  16   5        1.03        8.28      4.14 o
  -3  16   5        2.69       -0.30      3.45 o
  -2  16   5       33.74       29.16      4.80 o
  -1  16   5        5.86        8.30      3.95 o
   0  16   5       48.03       46.90      9.57 o
   1  16   5       34.36       42.08      4.08 o
   2  16   5       11.94        9.92      3.72 o
   3  16   5        2.54       -0.02      5.74 o
  -3  17   5        5.52       14.59      4.39 o
  -2  17   5       22.98       27.66      4.96 o
  -1  17   5       42.07       39.61      6.43 o
   0  17   5       21.15       21.06      3.82 o
   1  17   5       62.89       59.52      4.11 o
   2  17   5       11.02        6.23      6.62 o
   3  17   5        6.75        3.98      6.45 o
  -3  18   5        2.35        6.99      4.31 o
  -2  18   5       23.11       25.10      5.81 o
  -1  18   5        7.16       12.24      4.35 o
   0  18   5       48.04       51.61     11.64 o
   1  18   5       24.10       18.75      4.12 o
   2  18   5        2.50        1.24      6.49 o
  -3  19   5       26.76       36.36      5.73 o
  -2  19   5        3.44        0.79      4.44 o
  -1  19   5       28.42       28.61      7.95 o
   0  19   5       17.17       14.50      4.10 o
   1  19   5       95.72       99.76      6.38 o
   2  19   5       18.17       27.05      8.24 o
  -2  20   5       11.65       15.81      5.62 o
  -1  20   5        3.97        2.82      3.78 o
   0  20   5       18.43       10.53      4.98 o
   1  20   5       13.90       11.45      3.46 o
  -1  21   5       14.74       13.01      4.71 o
   0  21   5        3.04        2.61      3.48 o
   1  21   5        4.06        4.06      3.92 o
  -1 -20   6        9.52        5.03      6.87 o
   0 -20   6       37.38       41.06      9.98 o
   1 -20   6        0.37        4.34      3.61 o
  -2 -19   6       11.94       15.65      8.54 o
  -1 -19   6       34.10       27.62      7.44 o
   0 -19   6       12.43       11.76      3.42 o
   1 -19   6        3.92       -2.25      6.57 o
  -3 -18   6        0.96       -2.38      4.35 o
  -2 -18   6        9.01       14.39      5.93 o
  -1 -18   6       28.68       25.66      3.69 o
   0 -18   6       25.60       23.24      3.95 o
   1 -18   6       15.53       11.99      6.87 o
   2 -18   6       25.51       26.28      5.03 o
  -3 -17   6       12.09       13.96      6.06 o
  -2 -17   6       51.29       63.82      8.27 o
  -1 -17   6       34.69       36.92      3.71 o
   0 -17   6       10.40        8.48      3.79 o
   1 -17   6       83.01       99.30     10.26 o
   2 -17   6        1.59        0.92      3.24 o
  -3 -16   6       23.42       23.66      6.62 o
  -2 -16   6        8.23        8.42      5.57 o
  -1 -16   6       17.23       19.65      4.13 o
   0 -16   6       14.17       16.64      3.89 o
   1 -16   6       12.22       10.29      4.99 o
   2 -16   6       38.44       50.11      5.34 o
   3 -16   6        3.94        1.94      3.69 o
  -4 -15   6        2.65       11.52      5.38 o
  -3 -15   6       13.04       15.18      6.06 o
  -2 -15   6        3.33        0.09      5.08 o
  -1 -15   6       10.21        7.70      2.07 o
   0 -15   6       63.97       75.67      6.57 o
   1 -15   6       33.99       46.96      4.49 o
   2 -15   6        6.03       13.52      5.86 o
   3 -15   6        0.38        7.08      3.89 o
  -4 -14   6        3.68       -1.07      4.63 o
  -3 -14   6       30.25       43.60      6.77 o
  -2 -14   6       27.20       24.65      6.30 o
  -1 -14   6       77.86       83.71      4.01 o
   0 -14   6       89.64       92.09      4.49 o
   1 -14   6       11.93       12.57      5.44 o
   2 -14   6        5.95        6.83      2.89 o
   3 -14   6       16.84       18.58      5.16 o
  -4 -13   6       23.43       34.93      6.64 o
  -3 -13   6        7.41        6.87      4.80 o
  -2 -13   6      206.00      203.40     11.22 o
  -1 -13   6        3.42        0.82      2.05 o
   0 -13   6       20.10       19.17      3.06 o
   1 -13   6        7.05        6.81      3.08 o
   2 -13   6       28.19       16.31      7.62 o
   3 -13   6       17.64       28.01      4.00 o
  -4 -12   6        0.58       -4.41      4.41 o
  -3 -12   6       55.15       68.42      7.92 o
  -2 -12   6        7.32        8.95      5.01 o
  -1 -12   6       14.74       12.26      2.42 o
   0 -12   6       59.92       58.95      4.43 o
   1 -12   6        2.20        0.32      2.81 o
   2 -12   6       43.35       49.62      4.06 o
   3 -12   6        2.16        5.32      2.66 o
   4 -12   6        1.49        6.30      3.67 o
  -5 -11   6       12.38       14.54      5.78 o
  -4 -11   6       37.50       46.69      6.45 o
  -3 -11   6        7.06       10.32      5.29 o
  -2 -11   6       35.71       28.76      6.08 o
  -1 -11   6      372.77      369.67     14.24 o
   0 -11   6      162.34      174.84      5.24 o
   1 -11   6        9.02       10.26      2.89 o
   2 -11   6       62.56       64.33      3.93 o
   3 -11   6        4.50        8.49      6.00 o
   4 -11   6        5.96        6.97      4.72 o
  -5 -10   6        0.29       -1.46      5.83 o
  -4 -10   6        9.93       10.19      7.11 o
  -3 -10   6      157.07      143.40      9.62 o
  -2 -10   6      132.77      129.20      8.63 o
  -1 -10   6      519.79      526.72     11.18 o
   0 -10   6       28.69       31.38      3.68 o
   1 -10   6       28.39       26.98      6.63 o
   2 -10   6       12.36       11.54      2.68 o
   3 -10   6       43.55       46.91      3.71 o
   4 -10   6        7.89       11.52      6.22 o
  -5  -9   6       17.86       20.67      5.89 o
  -4  -9   6       19.87       26.02      5.89 o
  -3  -9   6        6.36        5.65      4.80 o
  -2  -9   6      185.05      189.16      9.59 o
  -1  -9   6       21.75       22.59      2.45 o
   0  -9   6      119.41      127.36      4.36 o
   1  -9   6      257.01      256.23      6.77 o
   2  -9   6        7.62        9.20      2.45 o
   3  -9   6       23.63       25.52      3.07 o
   4  -9   6        1.15        7.88      5.57 o
  -5  -8   6        4.43       11.41      5.44 o
  -4  -8   6       33.59       37.37      6.36 o
  -3  -8   6       54.56       63.22      6.75 o
  -2  -8   6      118.31      111.77      8.22 o
  -1  -8   6      376.27      392.16      6.99 o
   0  -8   6       37.80       40.58      4.73 o
   1  -8   6       53.16       55.06     12.21 o
   2  -8   6       36.49       41.51      5.10 o
   3  -8   6       24.68       26.51      5.05 o
   4  -8   6       30.42       26.32      3.53 o
  -5  -7   6       19.40       31.97      6.27 o
  -4  -7   6        4.05       -1.43      4.43 o
  -3  -7   6      175.67      171.97      9.23 o
  -2  -7   6      607.53      572.33     16.17 o
  -1  -7   6       31.87       30.03      2.00 o
   0  -7   6      341.05      322.11     13.10 o
   1  -7   6      264.83      256.19      5.14 o
   2  -7   6       33.07       30.76      3.28 o
   3  -7   6        0.49        1.31      1.77 o
   4  -7   6      102.57       96.29      5.23 o
  -5  -6   6        1.01       -3.26      6.60 o
  -4  -6   6       17.08       19.27      5.38 o
  -3  -6   6        5.09        9.64      4.63 o
  -2  -6   6       18.28       16.28      4.75 o
  -1  -6   6      157.15      166.42      7.90 o
   0  -6   6      175.46      169.26      6.12 o
   1  -6   6      111.81      108.05      3.59 o
   2  -6   6       98.69       89.64      4.05 o
   3  -6   6       22.39       30.93      5.47 o
   4  -6   6        8.84        9.78      3.18 o
  -5  -5   6        3.76       17.88      5.20 o
  -4  -5   6        3.97        5.59      4.50 o
  -3  -5   6       47.08       39.75      6.06 o
  -2  -5   6      240.23      241.72      9.94 o
  -1  -5   6        1.12        2.53      2.98 o
   0  -5   6       22.13       26.20      2.52 o
   1  -5   6       19.72       17.76      2.69 o
   2  -5   6       11.32       13.79      2.50 o
   3  -5   6        7.49        3.84      2.50 o
   4  -5   6       23.43       26.99      4.46 o
  -5  -4   6        8.02        7.35      5.23 o
  -4  -4   6       21.12       24.26      5.68 o
  -3  -4   6       18.63       18.18      4.54 o
  -2  -4   6       18.93       21.61      4.75 o
  -1  -4   6       80.87       77.55      5.76 o
   0  -4   6      107.23      106.15      6.32 o
   1  -4   6       39.11       41.22      2.57 o
   2  -4   6       63.67       69.23      5.10 o
   3  -4   6      145.71      160.08      4.91 o
   4  -4   6        0.06        0.67      2.03 o
  -5  -3   6       10.31       14.13      5.27 o
  -4  -3   6       71.49       67.54      7.35 o
  -3  -3   6       49.45       44.37      6.21 o
  -2  -3   6      103.33      104.59      6.68 o
  -1  -3   6      754.77      800.17     18.63 o
   0  -3   6      185.56      184.82      6.37 o
   1  -3   6       35.03       36.89      2.70 o
   2  -3   6       14.13       15.52      2.03 o
   3  -3   6       24.88       35.84      5.31 o
   4  -3   6        7.09        7.16      1.89 o
   5  -3   6        0.53        0.94      5.46 o
  -5  -2   6       10.24        7.83      2.75 o
  -4  -2   6      201.16      206.90     10.56 o
  -3  -2   6      195.74      215.83      9.85 o
  -2  -2   6       50.18       51.03      5.57 o
  -1  -2   6      129.71      118.49      6.70 o
   0  -2   6      342.57      358.06      5.74 o
   1  -2   6       79.10       80.77      2.24 o
   2  -2   6       56.46       54.24      1.71 o
   3  -2   6       13.51       12.00      2.22 o
   4  -2   6       13.48        8.34      4.85 o
   5  -2   6        7.82        8.03      6.12 o
  -5  -1   6       20.49       22.61      3.58 o
  -4  -1   6       73.15       73.28      7.86 o
  -3  -1   6      180.29      191.75      9.74 o
  -2  -1   6      128.39      123.40      7.24 o
  -1  -1   6      268.86      258.70      6.37 o
   0  -1   6      341.56      333.80      5.51 o
   1  -1   6      338.62      345.59      4.36 o
   2  -1   6       52.26       51.28      3.31 o
   3  -1   6       40.22       43.32      2.57 o
   4  -1   6        6.77       11.13      4.36 o
   5  -1   6        0.44        0.32      5.12 o
  -5   0   6       11.25        9.52      2.24 o
  -4   0   6      115.25      130.38      9.21 o
  -3   0   6      138.48      131.94      8.61 o
  -2   0   6      205.34      205.39      6.33 o
  -1   0   6      564.12      537.58      9.60 o
   0   0   6      542.24      559.32      7.65 o
   1   0   6      364.42      363.34      5.34 o
   2   0   6       46.32       45.41      2.00 o
   3   0   6        0.88        1.42      1.02 o
   4   0   6       37.44       36.72      5.16 o
   5   0   6        1.45       13.06      6.60 o
  -5   1   6       20.41       16.70      2.70 o
  -4   1   6       71.56       70.03      7.95 o
  -3   1   6      179.78      168.35      9.59 o
  -2   1   6      130.28      124.80     14.22 o
  -1   1   6      271.42      276.58      4.61 o
   0   1   6      346.00      340.77      5.16 o
   1   1   6      328.67      334.57      6.88 o
   2   1   6       51.34       51.33      1.92 o
   3   1   6       39.78       39.12      2.39 o
   4   1   6        6.70       10.46      5.60 o
   5   1   6        0.44       -1.69      4.90 o
  -5   2   6       10.75       11.78      3.96 o
  -4   2   6      203.53      197.92      7.82 o
  -3   2   6      200.63      205.14      7.10 o
  -2   2   6       49.08       51.92      4.06 o
  -1   2   6      129.79      123.31      6.02 o
   0   2   6      352.50      366.98      5.33 o
   1   2   6       79.26       80.78      3.91 o
   2   2   6       59.23       57.37      1.75 o
   3   2   6       12.84       12.19      2.04 o
   4   2   6       13.70       10.60      2.16 o
   5   2   6        7.85       -3.62      3.62 o
  -5   3   6       10.14        5.63      4.03 o
  -4   3   6       73.92       71.29      4.80 o
  -3   3   6       49.48       54.20      4.71 o
  -2   3   6       97.80       98.21      2.69 o
  -1   3   6      757.46      768.13      9.37 o
   0   3   6      185.66      183.79      3.66 o
   1   3   6       36.06       36.38      2.04 o
   2   3   6       13.79       14.52      1.26 o
   3   3   6       24.76       28.10      2.80 o
   4   3   6        6.67        4.07      2.19 o
  -5   4   6        8.01       10.03      4.14 o
  -4   4   6       21.53       24.42      4.42 o
  -3   4   6       17.51       11.18      6.05 o
  -2   4   6       19.80       20.72      2.21 o
  -1   4   6       77.68       71.24      3.57 o
   0   4   6      109.81      106.03      3.96 o
   1   4   6       39.09       41.53      2.09 o
   2   4   6       64.28       73.22      6.93 o
   3   4   6      144.72      153.57      7.15 o
   4   4   6        0.07        0.11      2.76 o
  -5   5   6        4.13        2.24      4.19 o
  -4   5   6        4.51        6.52      4.19 o
  -3   5   6       47.07       49.18      3.88 o
  -2   5   6      243.19      231.12      4.73 o
  -1   5   6        0.95        0.39      1.10 o
   0   5   6       22.15       22.37      2.12 o
   1   5   6       20.76       20.19      1.77 o
   2   5   6       10.68        7.51      2.68 o
   3   5   6        6.93        7.52      2.81 o
   4   5   6       23.15       19.79      4.69 o
  -5   6   6        1.09       -4.04      4.11 o
  -4   6   6       16.49       13.47      3.41 o
  -3   6   6        5.14        4.97      2.69 o
  -2   6   6       17.58       15.71      2.16 o
  -1   6   6      151.90      148.01      6.19 o
   0   6   6      174.74      167.63      2.74 o
   1   6   6      111.65       99.78      2.19 o
   2   6   6       99.38       98.77      7.15 o
   3   6   6       21.92       23.39      5.14 o
   4   6   6        8.67        5.25      4.39 o
  -5   7   6       19.35       17.05      7.71 o
  -4   7   6        4.63        4.86      2.87 o
  -3   7   6      175.66      164.52      5.63 o
  -2   7   6      601.25      537.47      9.13 o
  -1   7   6       29.86       33.18      2.82 o
   0   7   6      339.19      324.57     11.06 o
   1   7   6      271.32      266.12      3.95 o
   2   7   6       33.74       33.34      4.48 o
   3   7   6        0.63        0.02      2.74 o
   4   7   6      102.43      107.08      6.45 o
  -5   8   6        4.45        5.61      6.68 o
  -4   8   6       33.39       42.13      9.47 o
  -3   8   6       53.02       56.94      5.17 o
  -2   8   6      117.78      113.06      4.55 o
  -1   8   6      374.31      376.34      8.81 o
   0   8   6       36.51       39.79      2.87 o
   1   8   6       53.02       54.13      2.20 o
   2   8   6       34.55       35.98      4.82 o
   3   8   6       24.41       24.54      4.52 o
   4   8   6       30.21       41.20      4.99 o
  -5   9   6       17.80       16.94      7.82 o
  -4   9   6       19.32       18.86      3.95 o
  -3   9   6        6.39        6.67      3.24 o
  -2   9   6      183.40      170.46      6.47 o
  -1   9   6       20.42       17.96      3.18 o
   0   9   6      121.50      120.37      3.28 o
   1   9   6      258.92      253.55      4.16 o
   2   9   6        7.42        6.87      3.96 o
   3   9   6       24.14       14.09      4.78 o
   4   9   6        1.30       -0.04      3.94 o
  -5  10   6        0.23       -1.36      4.32 o
  -4  10   6       10.33        8.85      3.90 o
  -3  10   6      159.46      151.01      6.93 o
  -2  10   6      132.50      125.67      5.90 o
  -1  10   6      522.05      485.56     22.05 o
   0  10   6       31.43       33.35      3.08 o
   1  10   6       28.30       32.88      2.01 o
   2  10   6       13.41       10.49      6.02 o
   3  10   6       43.87       49.38      6.08 o
   4  10   6        7.93       11.52      4.71 o
  -5  11   6       12.18       16.09      5.87 o
  -4  11   6       38.24       33.88      4.59 o
  -3  11   6        7.06       11.56      3.88 o
  -2  11   6       33.19       28.23      4.10 o
  -1  11   6      372.26      361.08     11.83 o
   0  11   6      161.38      172.63      5.21 o
   1  11   6        7.76        6.31      1.75 o
   2  11   6       62.81       54.46      6.70 o
   3  11   6        4.38        5.72      4.54 o
   4  11   6        5.66        5.16      4.73 o
  -4  12   6        0.63        9.41      5.13 o
  -3  12   6       54.93       69.04      5.77 o
  -2  12   6        7.38        6.05      3.46 o
  -1  12   6       16.18       15.20      4.04 o
   0  12   6       60.16       53.50      3.72 o
   1  12   6        2.22        1.60      1.53 o
   2  12   6       45.09       36.58      6.57 o
   3  12   6        2.00       -0.19      4.60 o
   4  12   6        1.54        5.16      4.99 o
  -4  13   6       23.29       34.26      6.36 o
  -3  13   6        7.31        2.91      3.79 o
  -2  13   6      210.88      207.82      7.87 o
  -1  13   6        4.05        4.00      2.85 o
   0  13   6       20.46       26.71      3.84 o
   1  13   6        6.68        6.08      2.50 o
   2  13   6       27.85       20.34      5.91 o
   3  13   6       17.34       15.91      6.34 o
  -4  14   6        3.70        4.84      3.90 o
  -3  14   6       30.66       41.99      5.47 o
  -2  14   6       26.94       19.19      4.97 o
  -1  14   6       75.24       74.88      6.50 o
   0  14   6       88.96       87.98     11.80 o
   1  14   6       11.98        8.76      2.72 o
   2  14   6        5.27        5.38      5.35 o
   3  14   6       16.69       22.55      6.51 o
  -4  15   6        2.34        3.42      4.50 o
  -3  15   6       12.96       19.43      5.54 o
  -2  15   6        3.95        5.83      3.62 o
  -1  15   6       10.09       12.68      4.15 o
   0  15   6       63.10       70.20      4.48 o
   1  15   6       34.65       35.70      3.87 o
   2  15   6        5.93        5.42      6.04 o
   3  15   6        0.36        8.50      5.97 o
  -3  16   6       22.96       26.73      5.31 o
  -2  16   6        8.48        8.99      4.64 o
  -1  16   6       17.14       16.59      4.17 o
   0  16   6       13.73       14.97      3.44 o
   1  16   6       12.27        8.84      3.18 o
   2  16   6       37.51       36.15     10.94 o
   3  16   6        3.92       12.21      6.02 o
  -3  17   6       12.14       13.38      4.96 o
  -2  17   6       51.08       61.59      7.03 o
  -1  17   6       33.86       44.34      5.03 o
   0  17   6       10.13       10.06      4.05 o
   1  17   6       83.34       88.71      5.61 o
   2  17   6        1.53       -0.47      5.27 o
  -3  18   6        0.86        1.83      3.66 o
  -2  18   6        9.02        6.32      4.51 o
  -1  18   6       29.00       43.66      5.97 o
   0  18   6       25.81       40.17      4.37 o
   1  18   6       15.48        9.57      3.02 o
   2  18   6       25.67       22.53      8.52 o
  -2  19   6       11.38       12.31      4.94 o
  -1  19   6       34.37       34.04      5.65 o
   0  19   6       12.27       11.08      4.56 o
   1  19   6        3.51        5.23      3.52 o
  -1  20   6        9.86       13.19      4.65 o
   0  20   6       37.68       49.93      5.19 o
   1  20   6        0.36        0.40      2.80 o
   0 -20   7        0.86        0.34      3.94 o
  -2 -19   7        4.56        7.95      6.42 o
  -1 -19   7       13.57       13.81      7.28 o
   0 -19   7        4.67        5.02      3.69 o
   1 -19   7       14.54       15.95      4.64 o
  -2 -18   7        8.94        7.62      6.79 o
  -1 -18   7       25.98       23.26      9.69 o
   0 -18   7        7.68        5.80      3.24 o
   1 -18   7       26.92       31.87      8.48 o
  -3 -17   7        4.98        4.41      6.36 o
  -2 -17   7       26.53       24.48      7.45 o
  -1 -17   7       15.15       13.22      3.13 o
   0 -17   7       69.38       83.73      5.03 o
   1 -17   7        0.64       10.37      5.80 o
   2 -17   7       19.29       23.23      5.15 o
  -3 -16   7        0.46        3.13      6.00 o
  -2 -16   7       35.65       52.62     10.64 o
  -1 -16   7        2.38        1.65      2.05 o
   0 -16   7       24.53       22.51      5.38 o
   1 -16   7       51.07       74.27      8.82 o
   2 -16   7       13.25       11.12      4.45 o
  -3 -15   7       17.89       20.49      6.92 o
  -2 -15   7       20.47       17.41      6.72 o
  -1 -15   7       50.13       49.04      3.00 o
   0 -15   7       41.00       50.88     10.56 o
   1 -15   7        5.92        6.99      3.29 o
   2 -15   7        3.72        1.47      3.68 o
   3 -15   7       12.09       15.39      3.75 o
  -4 -14   7        3.50       24.18      6.57 o
  -3 -14   7        4.14        5.44      7.52 o
  -2 -14   7       21.04       28.89      7.11 o
  -1 -14   7       15.36       15.93      2.87 o
   0 -14   7        9.73       13.78      3.52 o
   1 -14   7       18.56       27.29      8.30 o
   2 -14   7        1.19        4.75      3.74 o
   3 -14   7        2.34        5.58      3.12 o
  -4 -13   7        0.88        2.31      6.92 o
  -3 -13   7       41.96       40.88      7.73 o
  -2 -13   7       40.16       22.42      7.30 o
  -1 -13   7       82.98       89.60      4.17 o
   0 -13   7       97.77       96.97      4.69 o
   1 -13   7       13.45       18.15      3.94 o
   2 -13   7       25.89       18.20      7.46 o
   3 -13   7       12.89       13.95      3.42 o
  -4 -12   7        0.15        1.78      5.20 o
  -3 -12   7       10.19       11.26      6.15 o
  -2 -12   7       51.11       45.25      7.84 o
  -1 -12   7      269.95      265.95      9.24 o
   0 -12   7       79.02       72.33     12.64 o
   1 -12   7       14.14       19.47      4.26 o
   2 -12   7        0.07        1.30      2.35 o
   3 -12   7        0.70       -0.60      3.95 o
  -4 -11   7        2.05        3.17      5.16 o
  -3 -11   7       27.80       26.56      9.55 o
  -2 -11   7      110.69      120.29      9.38 o
  -1 -11   7       12.14        7.46      5.63 o
   0 -11   7       11.99       12.43      3.30 o
   1 -11   7        1.24        2.07      1.90 o
   2 -11   7        8.84       15.31      3.19 o
   3 -11   7       16.19       23.54      3.38 o
  -4 -10   7       36.77       50.82      7.52 o
  -3 -10   7        1.52        3.04      4.63 o
  -2 -10   7        9.01        7.20      5.20 o
  -1 -10   7      250.58      242.63      6.06 o
   0 -10   7       56.82       60.86      8.89 o
   1 -10   7       35.36       37.84      4.47 o
   2 -10   7       16.44       15.36      2.92 o
   3 -10   7        7.52       10.54      6.51 o
   4 -10   7        5.45        8.53      3.71 o
  -5  -9   7        5.54       -0.58      4.95 o
  -4  -9   7        5.53       19.00      5.80 o
  -3  -9   7       37.03       34.78      7.20 o
  -2  -9   7      172.00      162.01     10.09 o
  -1  -9   7      118.20      119.77      3.63 o
   0  -9   7      462.30      454.21     12.12 o
   1  -9   7       24.02       21.48      2.44 o
   2  -9   7       26.53       24.88      3.10 o
   3  -9   7       18.11       18.75      3.62 o
   4  -9   7        1.01       -0.01      3.04 o
  -5  -8   7        2.14        5.05      5.48 o
  -4  -8   7       15.61        8.10      6.00 o
  -3  -8   7      104.65       91.25      8.57 o
  -2  -8   7       33.52       55.94      6.92 o
  -1  -8   7      144.40      153.44      8.84 o
   0  -8   7       98.59       92.36      4.16 o
   1  -8   7       65.05       69.54      3.91 o
   2  -8   7       43.55       45.03      4.16 o
   3  -8   7        2.83        2.61      2.93 o
   4  -8   7       17.02       17.91      3.79 o
  -5  -7   7        5.08       -1.11      5.01 o
  -4  -7   7        9.94       12.66      5.40 o
  -3  -7   7       16.13       16.32      5.76 o
  -2  -7   7      258.32      259.73     11.63 o
  -1  -7   7      159.19      163.53      8.82 o
   0  -7   7      150.43      144.65      8.62 o
   1  -7   7       99.63      110.31      4.81 o
   2  -7   7       34.64       31.42      3.15 o
   3  -7   7       17.63       19.54      3.36 o
   4  -7   7        8.52        8.52      2.83 o
  -5  -6   7        3.01        5.14      5.44 o
  -4  -6   7       16.79       22.59      8.37 o
  -3  -6   7       47.30       49.08      7.30 o
  -2  -6   7        8.57        9.12      4.71 o
  -1  -6   7      202.54      224.24      9.79 o
   0  -6   7      179.37      183.79      5.90 o
   1  -6   7      123.12      126.43      4.82 o
   2  -6   7        2.32        1.73      2.07 o
   3  -6   7        2.05        2.21      2.49 o
   4  -6   7       22.49       23.47      3.10 o
  -5  -5   7       19.95       26.56      6.81 o
  -4  -5   7       12.63       12.93      5.46 o
  -3  -5   7       16.60       17.67      5.38 o
  -2  -5   7       34.66       34.71      6.12 o
  -1  -5   7       26.52       30.60      5.10 o
   0  -5   7      251.41      249.26     11.84 o
   1  -5   7        5.51        6.40      2.10 o
   2  -5   7       11.21       11.84      2.34 o
   3  -5   7        9.32        8.91      2.82 o
   4  -5   7        9.29        7.73      2.88 o
  -5  -4   7        5.23       -3.81      4.33 o
  -4  -4   7       24.52       20.13      6.15 o
  -3  -4   7        1.95       -1.78      3.94 o
  -2  -4   7      180.74      177.28      9.55 o
  -1  -4   7      175.20      183.34      8.24 o
   0  -4   7      178.78      177.05      6.95 o
   1  -4   7       42.69       40.55      3.13 o
   2  -4   7      140.76      145.57      4.77 o
   3  -4   7       11.24        8.09      2.24 o
   4  -4   7        9.14        9.22      2.35 o
  -5  -3   7        7.57        8.22      5.44 o
  -4  -3   7       13.49        8.91      7.22 o
  -3  -3   7       63.10       60.65      7.13 o
  -2  -3   7      244.60      232.42     10.17 o
  -1  -3   7       37.57       33.19      4.99 o
   0  -3   7      110.34       98.98      5.45 o
   1  -3   7       13.37       17.46      2.29 o
   2  -3   7        4.00        4.45      2.38 o
   3  -3   7       21.92       25.90      2.46 o
   4  -3   7        3.74        3.67      2.21 o
  -5  -2   7       11.11       10.79      5.78 o
  -4  -2   7       84.59       76.37      8.10 o
  -3  -2   7       57.65       60.07      7.30 o
  -2  -2   7        3.90        3.60      4.20 o
  -1  -2   7      113.68      109.67      7.33 o
   0  -2   7       69.01       69.32      2.89 o
   1  -2   7      178.77      175.66      3.69 o
   2  -2   7        4.05        4.51      1.34 o
   3  -2   7        6.60        5.08      2.05 o
   4  -2   7       11.13        6.58      1.57 o
  -5  -1   7       12.49       19.75      6.32 o
  -4  -1   7        0.83       -1.20      4.37 o
  -3  -1   7      258.32      244.27     12.64 o
  -2  -1   7        6.26        4.52      4.26 o
  -1  -1   7       20.59       27.76      3.21 o
   0  -1   7      561.08      576.14      8.01 o
   1  -1   7       58.97       58.81      2.61 o
   2  -1   7       19.76       20.69      1.69 o
   3  -1   7       37.57       38.41      1.59 o
   4  -1   7       19.84       16.42      5.53 o
  -5   0   7       17.95       11.92      5.03 o
  -4   0   7        0.43        1.24      4.50 o
  -3   0   7     1148.20     1092.08     29.60 o
  -2   0   7      126.57      120.22      5.42 o
  -1   0   7      124.64      120.81      3.45 o
   0   0   7       73.31       77.80      2.96 o
   1   0   7       26.78       29.83      2.79 o
   2   0   7       68.73       67.73      3.29 o
   3   0   7        0.04       -1.05      1.13 o
   4   0   7        8.32       11.58      4.57 o
  -5   1   7       12.58       11.19      3.30 o
  -4   1   7        0.84       -0.13      4.45 o
  -3   1   7      260.48      252.21     12.81 o
  -2   1   7        6.64        8.43      3.11 o
  -1   1   7       19.67       25.62      2.63 o
   0   1   7      570.16      600.14     17.72 o
   1   1   7       59.73       63.24      2.64 o
   2   1   7       20.13       19.15      1.81 o
   3   1   7       37.55       40.27      1.44 o
   4   1   7       19.72       28.70      3.87 o
  -5   2   7       10.96        7.30      4.28 o
  -4   2   7       84.93       68.74      8.54 o
  -3   2   7       58.71       60.56      5.35 o
  -2   2   7        3.81        3.15      2.93 o
  -1   2   7      109.57      106.01      3.16 o
   0   2   7       69.21       68.88      2.81 o
   1   2   7      177.38      172.96      3.85 o
   2   2   7        4.65        3.74      1.53 o
   3   2   7        6.72        2.89      1.89 o
   4   2   7       11.53        1.41      3.60 o
  -5   3   7        7.73        3.64      4.03 o
  -4   3   7       13.46        8.01      3.10 o
  -3   3   7       66.72       64.72      1.97 o
  -2   3   7      246.54      245.89      4.71 o
  -1   3   7       36.33       34.45      2.57 o
   0   3   7      109.15       96.00      4.91 o
   1   3   7       14.24       18.25      1.97 o
   2   3   7        4.51        5.38      1.66 o
   3   3   7       21.20       24.17      2.75 o
   4   3   7        3.73        1.20      2.74 o
  -5   4   7        5.07        2.57      3.31 o
  -4   4   7       24.89       21.83      4.66 o
  -3   4   7        1.83        0.97      1.20 o
  -2   4   7      183.66      184.18      3.95 o
  -1   4   7      171.76      170.99      3.78 o
   0   4   7      179.03      176.75      4.01 o
   1   4   7       42.93       41.66      2.36 o
   2   4   7      140.21      140.92      4.98 o
   3   4   7       11.51        8.88      2.49 o
   4   4   7        9.00        5.35      2.66 o
  -5   5   7       20.36       22.58      5.33 o
  -4   5   7       12.67        6.79      4.04 o
  -3   5   7       14.91       11.88      2.53 o
  -2   5   7       36.40       43.22      2.17 o
  -1   5   7       27.41       23.72      2.36 o
   0   5   7      246.06      234.51      4.93 o
   1   5   7        6.04        5.65      1.82 o
   2   5   7       11.81        8.63      3.38 o
   3   5   7        9.84        8.97      4.15 o
   4   5   7        9.27        6.19      3.98 o
  -5   6   7        2.96        2.31      6.02 o
  -4   6   7       17.09       16.77      3.74 o
  -3   6   7       46.76       58.47      5.31 o
  -2   6   7        9.65        6.82      1.50 o
  -1   6   7      201.95      206.21      4.81 o
   0   6   7      179.96      180.24      4.31 o
   1   6   7      125.02      124.70      3.72 o
   2   6   7        2.13        6.02      3.06 o
   3   6   7        1.97        1.61      2.87 o
   4   6   7       21.94       13.11      3.90 o
  -5   7   7        4.78        4.86      5.72 o
  -4   7   7        9.92        8.67      3.49 o
  -3   7   7       16.16       18.32      3.72 o
  -2   7   7      254.47      253.83      6.32 o
  -1   7   7      159.64      151.22      3.46 o
   0   7   7      145.16      137.32      3.16 o
   1   7   7       99.12      100.27      3.42 o
   2   7   7       35.32       30.32      6.10 o
   3   7   7       17.23       14.18      4.13 o
   4   7   7        8.55        5.53      4.95 o
  -5   8   7        2.16        0.94      6.27 o
  -4   8   7       15.05       15.40      3.76 o
  -3   8   7      103.93       97.99      5.15 o
  -2   8   7       34.79       43.08      3.70 o
  -1   8   7      143.80      132.90      4.66 o
   0   8   7       98.09       95.83      5.03 o
   1   8   7       62.88       66.60      2.52 o
   2   8   7       44.11       54.76      5.40 o
   3   8   7        2.95        2.68      4.56 o
   4   8   7       17.24       15.68      6.00 o
  -5   9   7        5.39        2.77      4.35 o
  -4   9   7        5.54        5.25      3.64 o
  -3   9   7       39.05       49.06      8.34 o
  -2   9   7      169.45      167.63      5.47 o
  -1   9   7      116.87      112.19      9.08 o
   0   9   7      468.40      448.74      7.15 o
   1   9   7       24.53       23.33      3.54 o
   2   9   7       26.26       30.92      5.16 o
   3   9   7       18.48       19.53      4.88 o
   4   9   7        1.03        1.56      3.51 o
  -4  10   7       36.58       32.50      5.40 o
  -3  10   7        1.64        0.85      2.75 o
  -2  10   7        8.06        7.72      2.83 o
  -1  10   7      249.42      236.03      5.76 o
   0  10   7       56.89       48.05      2.77 o
   1  10   7       37.13       40.23      2.52 o
   2  10   7       16.99       17.33      5.10 o
   3  10   7        7.69        6.04      4.58 o
   4  10   7        5.19        3.41      4.54 o
  -4  11   7        2.03        4.77      3.50 o
  -3  11   7       28.86       35.82      4.27 o
  -2  11   7      110.72      106.53      5.00 o
  -1  11   7       12.77       19.43      2.62 o
   0  11   7       10.95       10.74      2.26 o
   1  11   7        1.04        2.93      1.52 o
   2  11   7        9.03        6.12      5.27 o
   3  11   7       16.69       10.81      5.59 o
  -4  12   7        0.20        4.44      3.57 o
  -3  12   7       10.33       10.48      3.60 o
  -2  12   7       51.74       54.66      7.52 o
  -1  12   7      272.06      267.04      7.96 o
   0  12   7       78.93       76.58      3.21 o
   1  12   7       13.74       14.01      2.06 o
   2  12   7        0.10       -1.05      5.63 o
   3  12   7        0.65       -3.55      4.11 o
  -4  13   7        0.89        2.43      3.51 o
  -3  13   7       41.00       47.55      5.71 o
  -2  13   7       42.00       34.18      4.82 o
  -1  13   7       82.74       82.89      5.40 o
   0  13   7       96.65       95.52      3.65 o
   1  13   7       14.06       16.77      2.22 o
   2  13   7       26.69       18.93      6.12 o
   3  13   7       12.57       18.52      5.80 o
  -4  14   7        3.96        9.67      4.41 o
  -3  14   7        4.09        7.92      4.42 o
  -2  14   7       20.87       19.44      4.60 o
  -1  14   7       14.88       15.27      4.52 o
   0  14   7        9.82        8.69      2.99 o
   1  14   7       18.66       18.99      2.51 o
   2  14   7        0.98        1.69      5.38 o
   3  14   7        2.32        7.28      5.57 o
  -3  15   7       17.18       22.48      5.32 o
  -2  15   7       20.85       22.18      4.74 o
  -1  15   7       50.71       46.94      5.09 o
   0  15   7       39.97       34.43      4.93 o
   1  15   7        5.56        3.70      2.14 o
   2  15   7        3.46        8.50      5.57 o
   3  15   7       11.61       13.96      6.68 o
  -3  16   7        0.43       -5.91      5.91 o
  -2  16   7       35.10       40.66      5.68 o
  -1  16   7        1.96       -2.86      2.86 o
   0  16   7       24.53       20.48      3.83 o
   1  16   7       50.11       47.74      3.42 o
   2  16   7       13.22       11.18      6.79 o
  -3  17   7        5.37       10.78      4.85 o
  -2  17   7       26.01       28.65      5.41 o
  -1  17   7       15.00       13.74      6.32 o
   0  17   7       70.15       78.87      5.77 o
   1  17   7        0.73        0.74      1.75 o
   2  17   7       18.99       20.13      8.03 o
  -2  18   7        8.86       16.76      5.52 o
  -1  18   7       25.23       28.08      4.97 o
   0  18   7        7.68        7.31      4.23 o
   1  18   7       27.70       23.14      7.21 o
  -2  19   7        4.23        7.25      4.75 o
  -1  19   7       13.71       14.88      5.71 o
   0  19   7        4.24       -0.03      3.23 o
   1  19   7       14.73       18.80      8.35 o
   0  20   7        0.85        3.82      5.88 o
  -2 -18   8       12.59       13.43      7.73 o
  -1 -18   8        1.12        7.22      5.78 o
   0 -18   8       14.72       11.27      3.57 o
   1 -18   8       19.75       13.40      8.84 o
  -2 -17   8        1.09        1.86      7.05 o
  -1 -17   8       18.19       20.48     11.11 o
   0 -17   8       13.59       14.04      4.17 o
   1 -17   8        9.44        8.82      4.96 o
  -3 -16   8        2.42       11.20      6.64 o
  -2 -16   8       29.71       36.66      8.35 o
  -1 -16   8        3.97        3.44      2.87 o
   0 -16   8       36.99       32.52      5.02 o
   1 -16   8       29.31       35.72      5.80 o
   2 -16   8        3.64        4.39      3.27 o
  -3 -15   8        6.49        9.62      6.75 o
  -2 -15   8        1.22        1.52      5.61 o
  -1 -15   8       43.66       51.91      4.07 o
   0 -15   8       11.21       11.77      3.81 o
   1 -15   8       10.37        5.90      3.60 o
   2 -15   8       15.63       11.30      5.21 o
  -3 -14   8        7.59       24.91      6.90 o
  -2 -14   8       34.58       38.31      8.48 o
  -1 -14   8       55.69       55.60      4.08 o
   0 -14   8       22.06       24.81      9.18 o
   1 -14   8       13.66        9.73      5.50 o
   2 -14   8        1.00        0.97      2.47 o
  -4 -13   8       22.56       34.07      7.99 o
  -3 -13   8        4.04        6.87      6.06 o
  -2 -13   8        4.61        5.38      5.76 o
  -1 -13   8       50.25       51.31      3.83 o
   0 -13   8       18.05       16.80      3.18 o
   1 -13   8       37.45       36.13      4.47 o
   2 -13   8        2.74        1.68      2.88 o
   3 -13   8        0.52        1.23      2.61 o
  -4 -12   8       17.46       21.99      6.92 o
  -3 -12   8        1.14       -5.38      6.15 o
  -2 -12   8       18.01        9.25      7.17 o
  -1 -12   8       70.25       69.79      4.13 o
   0 -12   8       54.74       58.57      5.68 o
   1 -12   8        5.33        3.53      2.30 o
   2 -12   8        3.65        1.05      2.50 o
   3 -12   8        0.38       -2.00      3.42 o
  -4 -11   8       14.97       12.83      6.83 o
  -3 -11   8       44.15       64.89     11.86 o
  -2 -11   8       36.54       43.73      7.54 o
  -1 -11   8       12.37       12.32      2.27 o
   0 -11   8      128.29      138.28      5.41 o
   1 -11   8       53.94       52.47      3.43 o
   2 -11   8       14.70        7.16      4.23 o
   3 -11   8        6.85        2.51      3.53 o
  -4 -10   8        0.12        4.13      6.23 o
  -3 -10   8        2.90       19.23      6.25 o
  -2 -10   8       46.68       60.80      7.69 o
  -1 -10   8      100.63      112.62      8.97 o
   0 -10   8      194.08      194.15      7.11 o
   1 -10   8       38.30       45.31      3.37 o
   2 -10   8       18.66       15.21      5.61 o
   3 -10   8        9.49       19.49      5.48 o
  -4  -9   8       21.04       25.72      7.71 o
  -3  -9   8       36.18       42.04      7.75 o
  -2  -9   8       40.58       59.60      7.37 o
  -1  -9   8       52.08       59.58      7.60 o
   0  -9   8       96.96       98.83      4.60 o
   1  -9   8       42.78       53.85      3.52 o
   2  -9   8        6.98        7.28      2.79 o
   3  -9   8        1.87        0.39      2.52 o
  -4  -8   8        0.17       -1.39      5.65 o
  -3  -8   8       33.10       25.38      7.32 o
  -2  -8   8       18.97       15.14      5.83 o
  -1  -8   8       76.61       77.89      7.92 o
   0  -8   8      278.74      292.72     12.70 o
   1  -8   8      176.97      173.61      5.39 o
   2  -8   8        3.20        4.51      2.89 o
   3  -8   8        7.38        7.83      2.89 o
   4  -8   8       14.69        9.77      4.47 o
  -5  -7   8        1.08       -4.28      7.37 o
  -4  -7   8       25.98       30.77      7.07 o
  -3  -7   8        2.17        2.98      5.35 o
  -2  -7   8       77.48       77.50      8.33 o
  -1  -7   8       90.32       83.16      7.95 o
   0  -7   8       70.26       71.03      4.04 o
   1  -7   8       37.56       40.45      6.80 o
   2  -7   8       22.27       24.03      3.14 o
   3  -7   8        1.04        4.81      2.55 o
   4  -7   8        1.95        4.95      3.39 o
  -5  -6   8        6.43        6.68      6.45 o
  -4  -6   8       21.08       16.79      6.85 o
  -3  -6   8       96.38       95.43      9.17 o
  -2  -6   8       54.73       51.59      7.52 o
  -1  -6   8       94.12       93.50      7.90 o
   0  -6   8      107.04      111.68      4.46 o
   1  -6   8       71.07       76.70      3.83 o
   2  -6   8        3.30        2.17      2.61 o
   3  -6   8        4.29        6.15      2.51 o
   4  -6   8        7.47        6.59      4.08 o
  -5  -5   8       16.60       22.08      7.56 o
  -4  -5   8       30.04       37.80      7.67 o
  -3  -5   8        9.00        8.29      7.02 o
  -2  -5   8      109.23      101.83      8.44 o
  -1  -5   8      541.73      520.83     16.53 o
   0  -5   8       30.02       36.78      5.26 o
   1  -5   8      241.00      238.32      6.42 o
   2  -5   8       90.64       93.00      5.87 o
   3  -5   8       11.55       12.82      4.08 o
   4  -5   8        0.10       -0.37      2.25 o
  -5  -4   8        9.42       14.18      6.68 o
  -4  -4   8       24.45       22.10      8.93 o
  -3  -4   8       24.35       23.00      6.42 o
  -2  -4   8       88.24       94.06      8.52 o
  -1  -4   8       88.45       92.84      7.30 o
   0  -4   8       58.03       57.27      4.17 o
   1  -4   8        9.42        7.68      2.67 o
   2  -4   8        0.70        1.19      2.23 o
   3  -4   8        7.24        6.62      4.75 o
   4  -4   8        0.37        1.61      3.98 o
  -5  -3   8        0.62        1.91      4.84 o
  -4  -3   8       27.80       26.64      7.13 o
  -3  -3   8       27.71       28.61      6.57 o
  -2  -3   8      509.92      502.81     16.66 o
  -1  -3   8      161.87      155.84      8.29 o
   0  -3   8       24.70       26.20      3.34 o
   1  -3   8      112.90      103.82      3.31 o
   2  -3   8       36.03       38.14      2.94 o
   3  -3   8        1.31        0.76      2.14 o
   4  -3   8        0.86        2.46      4.11 o
  -5  -2   8       32.84       23.00      7.69 o
  -4  -2   8       15.30       21.44      6.66 o
  -3  -2   8       27.23       34.91      6.72 o
  -2  -2   8      326.46      291.51     12.25 o
  -1  -2   8        5.62        3.57      2.57 o
   0  -2   8      165.22      163.62      4.58 o
   1  -2   8       56.80       57.89      2.81 o
   2  -2   8        6.22        3.19      1.54 o
   3  -2   8       24.71       21.36      7.15 o
   4  -2   8        6.56        9.39      4.72 o
  -5  -1   8        5.75        8.69      5.65 o
  -4  -1   8       21.28       23.30      6.96 o
  -3  -1   8      118.67      116.07      9.14 o
  -2  -1   8       35.33       32.40      6.02 o
  -1  -1   8       49.65       49.49      3.14 o
   0  -1   8       34.37       39.54      2.88 o
   1  -1   8      104.55      101.83      3.45 o
   2  -1   8       13.24       15.37      1.73 o
   3  -1   8        4.50        4.70      1.35 o
   4  -1   8       15.58       18.70      4.66 o
  -5   0   8        6.51        5.23      6.10 o
  -4   0   8        0.96       -0.36      4.58 o
  -3   0   8       11.26       15.91      5.91 o
  -2   0   8       98.46       98.90      5.59 o
  -1   0   8       51.99       52.93      3.29 o
   0   0   8       60.15       62.66      3.47 o
   1   0   8       87.43       80.14      2.92 o
   2   0   8       14.04       11.91      3.58 o
   3   0   8        6.09        0.79      3.05 o
   4   0   8        1.31       -0.01      5.70 o
  -5   1   8        5.75        1.08      2.96 o
  -4   1   8       20.97       23.47      6.98 o
  -3   1   8      121.26      115.99      9.02 o
  -2   1   8       34.57       34.49      2.57 o
  -1   1   8       51.37       51.36      4.87 o
   0   1   8       34.66       39.24      2.84 o
   1   1   8      101.81      108.85      4.98 o
   2   1   8       13.82       12.88      1.97 o
   3   1   8        4.48        1.55      1.93 o
   4   1   8       15.59        1.29      4.76 o
  -5   2   8       32.53       26.49      5.50 o
  -4   2   8       15.83       15.76      6.79 o
  -3   2   8       28.60       35.87      4.97 o
  -2   2   8      322.31      306.95      6.24 o
  -1   2   8        5.66        6.56      2.26 o
   0   2   8      162.39      160.66      4.34 o
   1   2   8       57.93       59.64      6.25 o
   2   2   8        6.13        7.16      2.05 o
   3   2   8       25.14       34.19      7.82 o
   4   2   8        6.44        4.39      6.64 o
  -5   3   8        0.62       -1.30      3.52 o
  -4   3   8       28.78       26.86      5.89 o
  -3   3   8       26.51       28.78      2.20 o
  -2   3   8      506.94      490.55      8.11 o
  -1   3   8      166.73      166.53      5.29 o
   0   3   8       24.37       23.03      2.37 o
   1   3   8      113.00      105.74      3.09 o
   2   3   8       34.99       37.42      1.97 o
   3   3   8        1.30        1.17      2.51 o
  -5   4   8        9.39        8.19      4.80 o
  -4   4   8       25.18       19.43      3.65 o
  -3   4   8       23.71       25.57      2.01 o
  -2   4   8       92.72      101.82      3.61 o
  -1   4   8       88.08       89.40      4.86 o
   0   4   8       54.73       57.42      4.22 o
   1   4   8       10.54       12.51      2.35 o
   2   4   8        0.66       -1.04      1.04 o
   3   4   8        7.22        5.06      3.24 o
  -5   5   8       16.62       17.39      7.58 o
  -4   5   8       29.68       29.66      5.40 o
  -3   5   8        9.96        4.82      5.43 o
  -2   5   8      110.61      106.92      3.39 o
  -1   5   8      537.09      518.82      8.46 o
   0   5   8       30.35       37.45      3.67 o
   1   5   8      238.84      234.81      4.92 o
   2   5   8       92.90       96.62      5.10 o
   3   5   8       11.41        7.73      3.38 o
  -5   6   8        6.66        4.00      6.51 o
  -4   6   8       20.75       19.67      4.09 o
  -3   6   8       95.16       96.85      4.31 o
  -2   6   8       56.81       58.99      2.65 o
  -1   6   8       93.80       87.03      3.76 o
   0   6   8      105.61      100.71      8.54 o
   1   6   8       69.88       74.05      3.05 o
   2   6   8        3.23        4.56      4.26 o
   3   6   8        4.08        1.97      4.30 o
   4   6   8        7.40        4.05      4.22 o
  -5   7   8        1.07       -0.21      4.22 o
  -4   7   8       26.01       21.10      4.27 o
  -3   7   8        2.67        3.97      2.98 o
  -2   7   8       78.43       78.96      5.51 o
  -1   7   8       91.93       86.24      2.67 o
   0   7   8       68.21       66.97      2.65 o
   1   7   8       38.75       38.65      2.40 o
   2   7   8       21.79       23.24      4.65 o
   3   7   8        1.05        2.08      3.51 o
   4   7   8        2.06       -1.37      3.23 o
  -4   8   8        0.21       -3.36      3.36 o
  -3   8   8       33.69       34.18      4.26 o
  -2   8   8       18.02       12.73      3.06 o
  -1   8   8       76.39       76.22      4.05 o
   0   8   8      279.13      273.03      8.02 o
   1   8   8      180.66      175.88      4.39 o
   2   8   8        3.25        1.52      5.05 o
   3   8   8        7.79        6.72      4.03 o
   4   8   8       14.61       11.11      4.24 o
  -4   9   8       20.62       26.86      7.30 o
  -3   9   8       37.38       33.91      4.63 o
  -2   9   8       41.19       35.38      4.20 o
  -1   9   8       50.25       51.74      3.49 o
   0   9   8       95.96       93.45      4.24 o
   1   9   8       41.37       43.99      2.59 o
   2   9   8        6.96        9.94      4.52 o
   3   9   8        1.89        2.29      4.75 o
  -4  10   8        0.12        4.88      6.12 o
  -3  10   8        3.09        6.41      4.77 o
  -2  10   8       44.33       34.87      3.97 o
  -1  10   8      100.66       96.77      4.54 o
   0  10   8      197.34      190.93      5.02 o
   1  10   8       36.54       32.14      2.31 o
   2  10   8       18.41       19.21      5.25 o
   3  10   8        9.81       10.75      6.90 o
  -4  11   8       15.29       13.41      4.30 o
  -3  11   8       44.18       57.62      5.02 o
  -2  11   8       36.28       27.10      3.85 o
  -1  11   8       12.03       13.79      2.75 o
   0  11   8      130.34      130.59      4.43 o
   1  11   8       54.55       47.39      2.62 o
   2  11   8       15.74       14.48      5.25 o
   3  11   8        6.90       11.59      4.80 o
  -4  12   8       17.84        9.24      5.88 o
  -3  12   8        0.96        7.93      5.81 o
  -2  12   8       19.07       23.06      3.63 o
  -1  12   8       70.24       68.55      5.24 o
   0  12   8       53.14       52.13      3.82 o
   1  12   8        5.30        3.58      1.75 o
   2  12   8        3.71        6.00      6.12 o
   3  12   8        0.44        6.98      4.50 o
  -4  13   8       22.02       18.73      4.98 o
  -3  13   8        3.88        3.61      3.50 o
  -2  13   8        4.51        3.93      3.04 o
  -1  13   8       49.40       46.87      3.76 o
   0  13   8       18.43       15.34      3.15 o
   1  13   8       37.31       41.32      4.42 o
   2  13   8        2.38       21.22      7.13 o
   3  13   8        0.52       -4.39      4.39 o
  -3  14   8        7.99        7.78      4.06 o
  -2  14   8       34.51       34.02      4.48 o
  -1  14   8       55.66       58.22      4.08 o
   0  14   8       20.91       16.25      2.95 o
   1  14   8       13.77       10.46      2.21 o
   2  14   8        1.02       -2.57      4.54 o
  -3  15   8        6.67        7.06      3.96 o
  -2  15   8        1.11        2.56      3.00 o
  -1  15   8       44.55       57.33      8.25 o
   0  15   8       10.69        6.20      2.68 o
   1  15   8       10.51        7.28      2.20 o
   2  15   8       15.29       17.52      6.85 o
  -3  16   8        2.58        3.26      4.66 o
  -2  16   8       29.65       28.83      5.87 o
  -1  16   8        3.92        2.53      2.80 o
   0  16   8       36.65       43.76      3.79 o
   1  16   8       29.74       29.75      5.23 o
   2  16   8        3.72        0.75      6.23 o
  -2  17   8        1.08       11.71      7.52 o
  -1  17   8       17.99       22.29      6.52 o
   0  17   8       13.14        9.60      3.09 o
   1  17   8        9.02       12.70      7.45 o
  -2  18   8       12.78       17.00      5.39 o
  -1  18   8        1.16       -3.58      3.58 o
   0  18   8       15.37       13.48      4.39 o
   1  18   8       19.37       20.88      8.22 o
  -1 -17   9       16.04       19.57      7.86 o
   0 -17   9       41.24       44.28      6.07 o
  -2 -16   9       10.56       17.95      8.35 o
  -1 -16   9       17.63       11.35      8.12 o
   0 -16   9        1.15       10.81     11.24 o
   1 -16   9        3.83        4.60      2.70 o
  -3 -15   9        0.39       -6.55      7.24 o
  -2 -15   9       26.91       27.82      9.29 o
  -1 -15   9        2.68        2.04      2.11 o
   0 -15   9       11.15       13.87      5.13 o
   1 -15   9       46.55       49.16      3.80 o
  -3 -14   9       23.87       37.50      9.08 o
  -2 -14   9        5.30        2.78      7.60 o
  -1 -14   9       43.89       52.48      3.41 o
   0 -14   9       46.29       46.72      4.28 o
   1 -14   9        8.64        9.12      4.88 o
   2 -14   9        7.11        1.20      3.32 o
  -3 -13   9        9.64       11.80      8.39 o
  -2 -13   9       13.51       28.33      7.65 o
  -1 -13   9        6.85        6.02      9.62 o
   0 -13   9       11.99       14.64      4.71 o
   1 -13   9       23.33       18.87      6.76 o
   2 -13   9        1.28        1.29      2.54 o
  -3 -12   9       24.25       38.61      9.06 o
  -2 -12   9        0.74        5.78      6.06 o
  -1 -12   9       13.00       27.90      6.94 o
   0 -12   9       32.54       41.27      7.55 o
   1 -12   9       23.85       20.18      6.78 o
   2 -12   9        4.53       -0.49      2.46 o
  -4 -11   9       31.99       40.95      9.19 o
  -3 -11   9       23.77       29.57      8.54 o
  -2 -11   9       20.69       40.13      8.14 o
  -1 -11   9       37.47       45.70      8.24 o
   0 -11   9       24.27       24.77      6.74 o
   1 -11   9       21.98       18.76      6.91 o
   2 -11   9        4.31        3.91      3.05 o
   3 -11   9        2.35        6.86      4.07 o
  -4 -10   9        6.79       14.41      9.19 o
  -3 -10   9        7.12       13.71      7.39 o
  -2 -10   9        6.94       12.59      6.55 o
  -1 -10   9        0.02       -0.58      4.86 o
   0 -10   9      105.19      106.64      5.87 o
   1 -10   9       17.59       23.02      9.81 o
   2 -10   9       24.06       23.03      8.42 o
   3 -10   9        2.14       -0.63      3.13 o
  -4  -9   9        7.58       25.29      7.45 o
  -3  -9   9        2.65       21.91      6.83 o
  -2  -9   9       58.20       56.71      9.23 o
  -1  -9   9       91.05       95.30      9.53 o
   0  -9   9       19.27       14.63      3.20 o
   1  -9   9       11.57        6.09      3.14 o
   2  -9   9        1.28        1.27      2.59 o
   3  -9   9        0.05        4.13      2.85 o
  -4  -8   9       19.42       21.59      8.24 o
  -3  -8   9       25.76       30.11      7.65 o
  -2  -8   9        1.72        8.33      5.93 o
  -1  -8   9        0.80       -4.35      4.35 o
   0  -8   9       38.03       37.83      3.73 o
   1  -8   9       32.25       41.55      5.65 o
   2  -8   9       35.25       29.92     11.05 o
   3  -8   9        1.21       -2.88      3.39 o
  -4  -7   9        4.75        3.30      7.11 o
  -3  -7   9       15.63       16.15      7.26 o
  -2  -7   9       87.31       84.59      9.32 o
  -1  -7   9        1.97        6.17      4.65 o
   0  -7   9       19.60       16.15      3.12 o
   1  -7   9      289.90      304.48      7.71 o
   2  -7   9       21.84       15.36      6.59 o
   3  -7   9        7.94       12.96      6.17 o
  -4  -6   9       13.80       19.12      7.26 o
  -3  -6   9       31.44       30.90      7.77 o
  -2  -6   9       32.49       29.81      7.13 o
  -1  -6   9      263.97      294.81     12.79 o
   0  -6   9      126.29      132.03      6.11 o
   1  -6   9       27.88       29.07      3.37 o
   2  -6   9       23.04       19.22      6.80 o
   3  -6   9        8.88        6.61      2.72 o
  -4  -5   9       20.07       26.30      8.14 o
  -3  -5   9       29.91       28.57      7.95 o
  -2  -5   9       16.39       20.92      6.10 o
  -1  -5   9      210.50      219.62     11.67 o
   0  -5   9       96.60       99.36      5.52 o
   1  -5   9       80.89       87.82      4.11 o
   2  -5   9        6.89        7.25      2.69 o
   3  -5   9        6.55        5.21      2.52 o
  -5  -4   9        5.60        6.12      6.68 o
  -4  -4   9       21.25       23.56      6.62 o
  -3  -4   9      108.85      118.38     10.60 o
  -2  -4   9      115.47      108.11      8.93 o
  -1  -4   9       20.57       22.59      5.87 o
   0  -4   9      181.69      183.01      7.26 o
   1  -4   9       64.80       69.70      5.43 o
   2  -4   9      129.54      148.13      4.95 o
   3  -4   9        0.51       -0.66      1.89 o
  -5  -3   9        9.34        8.99      6.72 o
  -4  -3   9       36.10       61.29      8.50 o
  -3  -3   9       33.63       31.95      7.54 o
  -2  -3   9       36.69       61.25      7.58 o
  -1  -3   9       78.30       77.85      7.43 o
   0  -3   9       88.15       92.49     10.73 o
   1  -3   9       30.27       34.63      3.59 o
   2  -3   9        8.40        8.40      2.75 o
   3  -3   9       13.66        9.23      2.82 o
   4  -3   9        6.21        2.38      6.45 o
  -5  -2   9        7.00        1.18      6.75 o
  -4  -2   9        9.89       10.28      6.32 o
  -3  -2   9        2.22        8.82      5.40 o
  -2  -2   9      218.44      206.55     10.99 o
  -1  -2   9       67.20       57.75      4.28 o
   0  -2   9       88.53       91.59      3.68 o
   1  -2   9       20.73       18.38      2.77 o
   2  -2   9       16.63       12.54      2.86 o
   3  -2   9       10.59        9.99      3.96 o
   4  -2   9        1.70        3.69      3.66 o
  -5  -1   9       16.45       19.10      7.02 o
  -4  -1   9       12.34       13.81      6.75 o
  -3  -1   9       20.37       14.01      6.15 o
  -2  -1   9      113.41      106.35      8.63 o
  -1  -1   9       12.17       13.04      2.82 o
   0  -1   9        6.52        6.47      2.19 o
   1  -1   9       66.06       62.91      3.15 o
   2  -1   9        0.04        0.08      1.50 o
   3  -1   9        2.94        2.99      3.28 o
   4  -1   9        3.99        1.73      3.16 o
  -5   0   9        3.07        5.87      6.75 o
  -4   0   9       37.81       42.10      8.31 o
  -3   0   9       21.24       20.90      6.55 o
  -2   0   9       20.05       16.27      2.50 o
  -1   0   9       19.17       20.93      2.63 o
   0   0   9        0.14       -0.04      1.53 o
   1   0   9        3.02        2.65      1.87 o
   2   0   9        5.05        4.29      1.65 o
   3   0   9        0.42       -0.74      3.05 o
   4   0   9        0.72       -7.90      7.90 o
  -5   1   9       16.07        6.88      8.32 o
  -4   1   9       12.68        9.87      6.79 o
  -3   1   9       20.72       15.59      6.17 o
  -2   1   9      109.71      106.74      4.64 o
  -1   1   9       11.48       12.53      2.39 o
   0   1   9        7.06        8.60      2.16 o
   1   1   9       64.73       63.19      3.18 o
   2   1   9        0.03       -0.13      1.52 o
   3   1   9        2.85        2.42      2.25 o
   4   1   9        4.04        0.43      6.23 o
  -5   2   9        6.80        5.99      3.43 o
  -4   2   9        9.45        5.87      1.62 o
  -3   2   9        2.64        5.10      2.14 o
  -2   2   9      219.56      208.32      6.12 o
  -1   2   9       66.98       71.06      4.26 o
   0   2   9       87.74       93.84      4.30 o
   1   2   9       20.46       14.20      2.68 o
   2   2   9       15.42       13.83      2.15 o
   3   2   9       10.45       10.46      6.19 o
   4   2   9        1.69       12.06      7.15 o
  -5   3   9        9.07        4.29      4.84 o
  -4   3   9       35.79       26.28      8.63 o
  -3   3   9       33.71       33.37      2.64 o
  -2   3   9       37.03       43.30      3.42 o
  -1   3   9       77.96       83.10      3.54 o
   0   3   9       88.42       88.08      3.84 o
   1   3   9       28.58       29.88      2.69 o
   2   3   9        8.60        7.65      1.83 o
   3   3   9       14.26        9.24      4.02 o
  -5   4   9        5.78        4.30      4.72 o
  -4   4   9       20.83        5.47      6.41 o
  -3   4   9      109.21      112.14      3.45 o
  -2   4   9      115.52      104.08      3.98 o
  -1   4   9       19.50       22.62      2.62 o
   0   4   9      179.30      174.75      4.64 o
   1   4   9       64.35       67.95      4.58 o
   2   4   9      129.28      125.05      5.16 o
   3   4   9        0.55        1.71      2.71 o
  -4   5   9       20.07       26.96      5.35 o
  -3   5   9       29.86       27.88      2.45 o
  -2   5   9       14.83       14.12      2.38 o
  -1   5   9      213.84      218.36      5.67 o
   0   5   9       98.22      103.34      4.21 o
   1   5   9       78.24       77.26      5.02 o
   2   5   9        6.89        6.18      0.92 o
   3   5   9        6.36        4.91      3.54 o
  -4   6   9       13.75       13.53      4.20 o
  -3   6   9       31.75       30.85      3.40 o
  -2   6   9       32.07       29.29      2.56 o
  -1   6   9      267.97      269.97      6.23 o
   0   6   9      123.85      121.28      4.45 o
   1   6   9       28.10       31.58      7.10 o
   2   6   9       24.36       22.37      4.46 o
   3   6   9        9.04        5.89      3.55 o
  -4   7   9        5.21       18.50     10.70 o
  -3   7   9       15.57       21.94      3.98 o
  -2   7   9       90.15       88.86      2.75 o
  -1   7   9        1.83        1.33      1.31 o
   0   7   9       18.63       16.89      1.54 o
   1   7   9      290.14      276.12      6.38 o
   2   7   9       22.05       18.63      4.88 o
   3   7   9        8.02        4.58      5.53 o
  -4   8   9       19.61       26.15      8.20 o
  -3   8   9       25.10       22.38      4.12 o
  -2   8   9        1.68        4.29      2.85 o
  -1   8   9        0.58        0.81      1.41 o
   0   8   9       39.84       42.02      2.47 o
   1   8   9       32.54       35.24      2.47 o
   2   8   9       34.62       32.02      7.52 o
   3   8   9        1.32        0.54      3.77 o
  -4   9   9        7.09        5.92      4.25 o
  -3   9   9        2.70        6.12      3.59 o
  -2   9   9       60.15       68.19      4.93 o
  -1   9   9       89.22       91.01      4.19 o
   0   9   9       20.07       17.22      2.56 o
   1   9   9       12.39       10.56      1.88 o
   2   9   9        1.26        1.37      4.11 o
   3   9   9        0.05       -0.09      4.00 o
  -4  10   9        6.60        2.04      3.84 o
  -3  10   9        7.87       11.76      3.85 o
  -2  10   9        7.08        9.80      3.41 o
  -1  10   9        0.00       -1.12      2.87 o
   0  10   9      105.21       96.36      4.98 o
   1  10   9       17.41       12.33      2.05 o
   2  10   9       23.96        6.47      5.97 o
   3  10   9        2.26       27.73      6.12 o
  -4  11   9       31.36       28.20      6.44 o
  -3  11   9       23.55       26.01      4.47 o
  -2  11   9       21.17       22.05      3.89 o
  -1  11   9       36.76       38.47      3.47 o
   0  11   9       23.47       17.82      2.67 o
   1  11   9       22.29       16.53      2.17 o
   2  11   9        4.32        7.95      5.01 o
   3  11   9        2.36       12.16      6.85 o
  -3  12   9       24.13       33.44      5.82 o
  -2  12   9        0.70        0.84      3.57 o
  -1  12   9       11.91        9.27      2.91 o
   0  12   9       32.31       36.21      3.34 o
   1  12   9       23.65       17.80      2.27 o
   2  12   9        4.59        1.16      4.28 o
  -3  13   9        9.68       22.92      6.39 o
  -2  13   9       13.47       11.87      4.60 o
  -1  13   9        7.09        5.37      2.58 o
   0  13   9       11.79       10.27      2.41 o
   1  13   9       22.84       15.01      2.35 o
   2  13   9        1.22       -6.12      6.12 o
  -3  14   9       23.96       26.68     11.22 o
  -2  14   9        5.33        9.23      3.50 o
  -1  14   9       44.40       47.65      7.46 o
   0  14   9       45.51       45.63      3.55 o
   1  14   9        8.65        7.13      1.86 o
   2  14   9        7.34        7.99      5.65 o
  -3  15   9        0.40        7.32      3.84 o
  -2  15   9       26.29       31.21      4.44 o
  -1  15   9        2.81        2.45      2.66 o
   0  15   9       10.69        6.17      2.83 o
   1  15   9       46.61       -3.81      9.62 o
  -2  16   9       10.41       13.47      4.37 o
  -1  16   9       17.62       22.80      4.12 o
   0  16   9        1.32        1.11      2.68 o
   1  16   9        3.89        1.93      6.62 o
  -1  17   9       16.06       11.64      3.57 o
   0  17   9       41.72       44.94      6.13 o
  -1 -16  10       19.29       28.42      8.93 o
   0 -16  10       11.23       15.60      3.71 o
  -2 -15  10        1.69        1.86      8.07 o
  -1 -15  10        1.82       18.33      7.30 o
   0 -15  10       27.97       26.22      4.98 o
   1 -15  10        4.94        5.50      4.67 o
  -2 -14  10        4.10        1.91      7.99 o
  -1 -14  10       15.34       26.53      8.91 o
   0 -14  10        1.99        3.70      3.60 o
   1 -14  10       31.34       28.61     10.67 o
  -3 -13  10       16.56       29.23     10.02 o
  -2 -13  10       18.13       33.62      8.95 o
  -1 -13  10       21.74       34.63      8.61 o
   0 -13  10       33.94       41.18      5.45 o
   1 -13  10        9.74        8.66      4.06 o
  -3 -12  10        0.46        1.35      7.45 o
  -2 -12  10       28.24       27.65      8.97 o
  -1 -12  10        4.66       -3.19      6.77 o
   0 -12  10        4.17        5.80      3.54 o
   1 -12  10       15.94        9.77      4.39 o
   2 -12  10        4.11        3.75      3.61 o
  -3 -11  10        9.67       10.04      8.54 o
  -2 -11  10        5.39        8.05      7.26 o
  -1 -11  10        1.32       -1.43      5.48 o
   0 -11  10       31.64       31.66      9.91 o
   1 -11  10        0.23       -2.41      2.41 o
   2 -11  10       11.21        4.66      3.48 o
  -3 -10  10        0.60        6.64      7.65 o
  -2 -10  10        9.39       22.68      7.56 o
  -1 -10  10        0.85       -5.31      5.80 o
   0 -10  10       31.43       42.75      4.84 o
   1 -10  10       19.57       26.37      8.49 o
   2 -10  10        0.88        5.83      5.73 o
  -4  -9  10        1.57       -7.69      7.69 o
  -3  -9  10       48.26       72.58     14.20 o
  -2  -9  10        1.34        5.44      5.76 o
  -1  -9  10       25.61       26.90      7.71 o
   0  -9  10       14.57       17.58      3.45 o
   1  -9  10       50.19       64.76      4.68 o
   2  -9  10       15.10        9.94      4.37 o
  -4  -8  10       12.50       16.00     11.07 o
  -3  -8  10        1.43        8.39      6.62 o
  -2  -8  10        9.43       12.16      7.28 o
  -1  -8  10        5.97        1.65      5.87 o
   0  -8  10       10.97        8.63      4.03 o
   1  -8  10       36.17       51.35      4.05 o
   2  -8  10        1.27        1.08      2.47 o
   3  -8  10        4.87        9.17      5.86 o
  -4  -7  10       13.20       14.78      8.29 o
  -3  -7  10       34.55       47.80      8.72 o
  -2  -7  10       50.02       48.55      8.99 o
  -1  -7  10       81.52       97.98      9.32 o
   0  -7  10      135.81      146.85     18.07 o
   1  -7  10       22.59       21.81      3.46 o
   2  -7  10        4.04        2.93      3.15 o
   3  -7  10        6.83        8.02      3.43 o
  -4  -6  10       31.54       30.97      9.72 o
  -3  -6  10        3.99        1.24      6.68 o
  -2  -6  10       74.36       69.17      9.59 o
  -1  -6  10       32.04       30.56      7.30 o
   0  -6  10       10.55        4.73      3.75 o
   1  -6  10       26.42       32.28      2.91 o
   2  -6  10       58.56       59.44     17.63 o
   3  -6  10       12.37       10.77      3.50 o
  -4  -5  10        0.89        6.02      6.47 o
  -3  -5  10       38.07       41.27      8.61 o
  -2  -5  10        0.61        5.42      4.69 o
  -1  -5  10       27.09       34.18      7.13 o
   0  -5  10       58.49       68.01      5.24 o
   1  -5  10        7.25        4.20      2.16 o
   2  -5  10       67.66       71.49      5.07 o
   3  -5  10        2.09        5.84      3.93 o
  -4  -4  10       28.63       32.02      9.29 o
  -3  -4  10        2.18       10.26      6.34 o
  -2  -4  10       30.18       34.29      7.60 o
  -1  -4  10      440.58      424.52     19.18 o
   0  -4  10       37.88       36.08      4.44 o
   1  -4  10       49.00       54.22      5.54 o
   2  -4  10       18.75       20.86      2.73 o
   3  -4  10        5.05       10.30      4.84 o
  -4  -3  10       13.02       19.30      7.65 o
  -3  -3  10       42.35       44.39      8.95 o
  -2  -3  10       15.14       21.24      6.57 o
  -1  -3  10      121.03      134.49      8.60 o
   0  -3  10       36.85       36.67      4.23 o
   1  -3  10       15.49       15.59      3.53 o
   2  -3  10       73.94       85.20     10.38 o
   3  -3  10       12.90        9.01      2.70 o
  -4  -2  10        7.83        3.58      6.60 o
  -3  -2  10       13.17       23.11      7.00 o
  -2  -2  10       37.67       36.73      7.50 o
  -1  -2  10        8.69        7.04      3.58 o
   0  -2  10       26.76       28.14      4.41 o
   1  -2  10       50.96       61.91      7.01 o
   2  -2  10        2.38        2.64      2.84 o
   3  -2  10        5.80        5.77      4.30 o
  -4  -1  10        1.00        3.28      5.68 o
  -3  -1  10       27.06       47.65      7.67 o
  -2  -1  10      102.01      111.55      5.03 o
  -1  -1  10       79.93       86.14      4.06 o
   0  -1  10       69.33       73.01      4.13 o
   1  -1  10        5.03        3.01      2.28 o
   2  -1  10        4.08        4.40      2.07 o
   3  -1  10        4.46       -6.66      6.66 o
  -4   0  10       32.47       32.55      8.65 o
  -3   0  10        5.83        5.77      1.59 o
  -2   0  10        0.70       -2.18      2.54 o
  -1   0  10        2.13        3.02      2.26 o
   0   0  10        7.97        6.45      2.53 o
   1   0  10       43.48       53.49      4.55 o
   2   0  10        0.75        0.22      1.52 o
   3   0  10        0.99        7.60      7.24 o
  -4   1  10        1.02       -0.94      5.74 o
  -3   1  10       27.27       25.34      3.63 o
  -2   1  10      100.16      102.66      8.57 o
  -1   1  10       77.88       79.34      8.73 o
   0   1  10       70.84       75.80      5.69 o
   1   1  10        4.85        3.72      1.99 o
   2   1  10        3.72        3.03      2.10 o
   3   1  10        4.12        5.44      8.99 o
  -4   2  10        7.45        8.14      6.72 o
  -3   2  10       13.45       16.51      3.07 o
  -2   2  10       38.13       40.20      3.58 o
  -1   2  10        7.71        5.31      2.71 o
   0   2  10       26.95       28.74      2.83 o
   1   2  10       50.70       57.45      5.71 o
   2   2  10        2.12        0.15      1.82 o
   3   2  10        5.91        3.45      6.77 o
  -4   3  10       12.82        9.10      7.86 o
  -3   3  10       42.71       45.11      3.59 o
  -2   3  10       14.25       12.59      2.92 o
  -1   3  10      118.66      124.56      5.54 o
   0   3  10       36.67       41.63      3.44 o
   1   3  10       15.16       11.72      2.22 o
   2   3  10       72.66       72.36      6.97 o
   3   3  10       13.05        9.06      3.60 o
  -4   4  10       28.00       36.04      9.08 o
  -3   4  10        2.25        4.78      3.10 o
  -2   4  10       29.83       37.39      3.32 o
  -1   4  10      440.89      420.22      8.60 o
   0   4  10       38.12       40.42      3.52 o
   1   4  10       48.19       44.66      3.49 o
   2   4  10       18.25       15.45      2.64 o
   3   4  10        4.99        1.45      3.73 o
  -4   5  10        0.90        0.50      3.14 o
  -3   5  10       37.44       36.75      2.43 o
  -2   5  10        0.51       -0.15      1.54 o
  -1   5  10       27.50       30.81      3.42 o
   0   5  10       59.54       61.33      4.59 o
   1   5  10        7.15        5.78      2.18 o
   2   5  10       68.37       78.59      5.19 o
   3   5  10        2.00        1.98      2.92 o
  -4   6  10       31.81       40.01      5.25 o
  -3   6  10        4.15        6.66      2.76 o
  -2   6  10       73.74       69.31      3.67 o
  -1   6  10       34.02       35.09      3.45 o
   0   6  10       10.38        9.47      2.40 o
   1   6  10       25.82       31.23      2.86 o
   2   6  10       58.90       61.99      5.92 o
   3   6  10       12.23        5.70      5.27 o
  -4   7  10       13.34       14.14      4.53 o
  -3   7  10       33.86       27.37     10.56 o
  -2   7  10       51.31       46.88      3.44 o
  -1   7  10       83.34       90.50      4.29 o
   0   7  10      136.52      141.93      4.55 o
   1   7  10       22.26       21.96      2.76 o
   2   7  10        3.68        3.64      4.07 o
   3   7  10        7.12        2.16      3.98 o
  -4   8  10       12.35       11.04      4.40 o
  -3   8  10        1.38        2.98      3.90 o
  -2   8  10        9.11       12.06      3.35 o
  -1   8  10        5.54        4.43      1.87 o
   0   8  10       10.98        7.95      2.02 o
   1   8  10       37.26       38.37      2.45 o
   2   8  10        1.19       -1.46      3.68 o
   3   8  10        4.86       -2.61      5.80 o
  -4   9  10        1.56       11.23      7.59 o
  -3   9  10       48.62       59.31      5.68 o
  -2   9  10        1.60       -0.45      3.23 o
  -1   9  10       25.81       28.18      3.71 o
   0   9  10       15.86       10.68      2.30 o
   1   9  10       50.58       48.64      2.78 o
   2   9  10       14.80       29.10      7.24 o
  -3  10  10        0.60        7.73      4.87 o
  -2  10  10        9.84        9.69      4.37 o
  -1  10  10        0.61       -1.76      2.40 o
   0  10  10       31.47       22.93      2.99 o
   1  10  10       19.62       17.13      5.69 o
   2  10  10        1.00        7.35      5.16 o
  -3  11  10        9.01       13.74      5.29 o
  -2  11  10        5.32        4.33      3.22 o
  -1  11  10        1.34        0.81      2.42 o
   0  11  10       29.95       27.19      3.50 o
   1  11  10        0.22        2.70      3.39 o
   2  11  10       11.07        6.04      5.46 o
  -3  12  10        0.43        3.23      3.65 o
  -2  12  10       28.64       19.59      5.00 o
  -1  12  10        4.55        6.15      3.84 o
   0  12  10        4.23        2.26      2.26 o
   1  12  10       15.43       46.34      7.09 o
  -3  13  10       16.22       22.53     10.03 o
  -2  13  10       18.31       14.49      4.09 o
  -1  13  10       21.83       19.72      5.42 o
   0  13  10       32.81       42.16      6.03 o
   1  13  10        9.93        4.28      6.66 o
  -2  14  10        3.99        5.88      5.23 o
  -1  14  10       15.48       17.12      3.82 o
   0  14  10        2.03        1.47      2.36 o
   1  14  10       30.56       22.55      8.50 o
  -2  15  10        1.73        4.34      3.80 o
  -1  15  10        2.01        0.88      2.86 o
   0  15  10       27.86       18.84      3.77 o
  -1  16  10       19.32       15.02      3.66 o
   0  16  10       11.22        9.73      3.09 o
  -1 -14  11        7.87        8.52      8.44 o
   0 -14  11        2.06        4.99      2.68 o
  -2 -13  11        1.16       -3.58      7.84 o
  -1 -13  11        6.40       27.43      8.37 o
   0 -13  11        7.89        9.28      2.04 o
  -2 -12  11        6.52        2.59      7.90 o
  -1 -12  11        1.33        9.57      7.07 o
   0 -12  11        3.77       -1.15      5.38 o
   1 -12  11       24.92       11.74      4.83 o
  -3 -11  11       15.79       32.47     10.39 o
  -2 -11  11       16.40       34.20      9.40 o
  -1 -11  11       28.69       31.89      9.51 o
   0 -11  11       14.63       23.80      8.66 o
   1 -11  11        3.83        5.14      3.10 o
  -3 -10  11       20.88       29.79      9.96 o
  -2 -10  11       19.74       20.79      8.59 o
  -1 -10  11        9.10       14.43      7.32 o
   0 -10  11        2.78        2.46      3.59 o
   1 -10  11        4.07        1.21      2.81 o
   2 -10  11        0.22        6.42      4.80 o
  -3  -9  11        1.61        3.53      7.07 o
  -2  -9  11       16.78       13.51      8.22 o
  -1  -9  11       19.28       17.45      8.27 o
   0  -9  11       10.53       21.01      8.10 o
   1  -9  11       17.12       15.23      2.90 o
   2  -9  11        7.17        4.63      3.30 o
  -3  -8  11       28.11       33.00     10.15 o
  -2  -8  11       38.80       35.83      9.87 o
  -1  -8  11        0.91       -2.21      4.72 o
   0  -8  11       48.22       60.96     14.92 o
   1  -8  11       18.17        5.98      5.00 o
   2  -8  11        2.69        1.04      2.94 o
  -3  -7  11        9.32        7.41      8.01 o
  -2  -7  11        9.87       17.56      9.89 o
  -1  -7  11       16.94       25.06      7.30 o
   0  -7  11       31.12       31.12      5.96 o
   1  -7  11        2.86        2.65      2.28 o
   2  -7  11       14.41        8.37      3.33 o
  -4  -6  11        1.38        6.17      7.28 o
  -3  -6  11       31.60       47.71     10.43 o
  -2  -6  11       13.62        8.33      7.30 o
  -1  -6  11        1.12       -1.94      2.12 o
   0  -6  11       89.02       91.33     13.10 o
   1  -6  11       11.76        9.61      4.96 o
   2  -6  11       10.16        6.26      2.66 o
  -4  -5  11       19.64       19.83      9.23 o
  -3  -5  11       43.45       46.75     10.02 o
  -2  -5  11       47.62       51.42      9.19 o
  -1  -5  11       31.26       29.11      8.57 o
   0  -5  11       79.29       87.36      7.01 o
   1  -5  11       10.73        9.70      3.86 o
   2  -5  11       37.51       23.89      7.98 o
  -4  -4  11        5.35       11.37      7.69 o
  -3  -4  11       10.04        8.48      6.70 o
  -2  -4  11       10.73        7.21     11.47 o
  -1  -4  11        1.88       -3.08      3.08 o
   0  -4  11       13.45       14.90      4.27 o
   1  -4  11       14.26       14.30      4.40 o
   2  -4  11       12.95        7.52      3.61 o
  -4  -3  11        4.03        1.35      7.90 o
  -3  -3  11       14.31       34.52     11.20 o
  -2  -3  11       17.27       11.50      6.68 o
  -1  -3  11       82.05       80.31      5.46 o
   0  -3  11       56.96       61.36      7.83 o
   1  -3  11       22.51       24.71      4.23 o
   2  -3  11       13.50       11.75      4.16 o
  -4  -2  11       10.94       10.28      7.97 o
  -3  -2  11       43.16       58.14      9.42 o
  -2  -2  11       15.63       15.24      3.34 o
  -1  -2  11       10.60       13.01      3.58 o
   0  -2  11       21.02       18.66      4.02 o
   1  -2  11       36.69       47.71      4.63 o
   2  -2  11        7.20        4.52      3.44 o
   3  -2  11        8.35       18.65      8.12 o
  -4  -1  11       40.96       50.20     10.24 o
  -3  -1  11        0.23       -2.74      3.23 o
  -2  -1  11        4.57        4.58      3.15 o
  -1  -1  11       17.40       20.23      3.36 o
   0  -1  11       12.82       12.80      3.44 o
   1  -1  11       17.91       18.40      3.40 o
   2  -1  11        4.43        3.69      2.27 o
   3  -1  11       10.02        5.89      8.03 o
  -4   0  11        3.84        4.09      7.24 o
  -3   0  11        0.01       -0.84      2.78 o
  -2   0  11       13.60       19.92      6.17 o
  -1   0  11        3.23        1.11      2.52 o
   0   0  11        0.12        2.06      2.24 o
   1   0  11       34.91       42.88      3.63 o
   2   0  11       13.82       10.96      3.18 o
   3   0  11        4.11        6.72      7.62 o
  -4   1  11       41.55       43.00     10.26 o
  -3   1  11        0.33        6.26      4.70 o
  -2   1  11        4.29       -0.75      3.88 o
  -1   1  11       17.48       21.29      3.43 o
   0   1  11       12.52       16.69      3.39 o
   1   1  11       17.69       15.76      3.39 o
   2   1  11        4.47        3.42      2.31 o
   3   1  11       10.03       10.15      7.92 o
  -4   2  11       10.85        7.11      7.73 o
  -3   2  11       42.86       45.14      4.15 o
  -2   2  11       14.99        5.16      3.40 o
  -1   2  11       10.56        9.94      2.80 o
   0   2  11       21.71       22.51      3.11 o
   1   2  11       35.95       35.19      3.30 o
   2   2  11        7.17        4.56      2.27 o
   3   2  11        8.07        0.92      7.84 o
  -4   3  11        4.28       11.95      7.39 o
  -3   3  11       14.18       17.89      3.23 o
  -2   3  11       17.53       13.47      4.21 o
  -1   3  11       79.16       76.35      4.09 o
   0   3  11       57.08       57.58      4.05 o
   1   3  11       23.17       19.40      3.10 o
   2   3  11       12.96       14.09      4.50 o
  -4   4  11        5.23        4.22      3.76 o
  -3   4  11        9.78        9.62      6.82 o
  -2   4  11       10.82       14.63      2.87 o
  -1   4  11        1.87        2.91      2.13 o
   0   4  11       13.60       18.59      3.33 o
   1   4  11       14.05       13.37      2.62 o
   2   4  11       13.00       16.16      3.77 o
  -4   5  11       19.31       22.17      4.80 o
  -3   5  11       43.44       43.90      6.68 o
  -2   5  11       47.30       44.38      3.75 o
  -1   5  11       32.41       27.06      3.09 o
   0   5  11       79.40       76.96      4.30 o
   1   5  11       11.08        6.61      3.13 o
   2   5  11       37.06       33.64      5.37 o
  -4   6  11        1.37        1.61      3.91 o
  -3   6  11       31.29       47.68      6.74 o
  -2   6  11       13.97       11.87      3.27 o
  -1   6  11        1.11        1.97      1.87 o
   0   6  11       87.69       89.91      4.13 o
   1   6  11       11.99       13.96      2.77 o
   2   6  11       10.41        7.66      3.68 o
  -3   7  11        9.14       11.16      4.02 o
  -2   7  11        9.97        9.81      2.10 o
  -1   7  11       16.65       20.44      2.87 o
   0   7  11       31.58       30.32      2.72 o
   1   7  11        3.18        2.80      1.75 o
   2   7  11       14.83       14.67      5.01 o
  -3   8  11       28.14       28.58      4.74 o
  -2   8  11       39.77       41.32      4.48 o
  -1   8  11        0.89        1.40      1.64 o
   0   8  11       49.87       49.75      4.10 o
   1   8  11       18.27       14.58      2.96 o
   2   8  11        2.58        8.24      4.54 o
  -3   9  11        1.60        1.22      3.38 o
  -2   9  11       16.29       12.22      3.97 o
  -1   9  11       20.06       21.42      4.15 o
   0   9  11       10.23        5.85      2.24 o
   1   9  11       16.69       12.97      2.75 o
   2   9  11        7.21       23.51      7.26 o
  -3  10  11       21.44       18.76      4.69 o
  -2  10  11       19.10       11.04      3.73 o
  -1  10  11        9.11        6.25      2.85 o
   0  10  11        2.37       -0.08      1.74 o
   1  10  11        4.34        2.76      5.23 o
  -3  11  11       15.69       19.51      8.66 o
  -2  11  11       16.40       13.60      3.96 o
  -1  11  11       29.97       31.14      3.71 o
   0  11  11       14.32       12.42      2.84 o
   1  11  11        4.07        1.31      5.85 o
  -2  12  11        6.32        4.83      3.94 o
  -1  12  11        1.32        1.19      2.60 o
   0  12  11        4.01        7.72      2.36 o
   1  12  11       24.42       32.49      7.39 o
  -2  13  11        1.29        5.21      4.25 o
  -1  13  11        6.16        4.33      3.36 o
   0  13  11        7.74        3.98      3.11 o
  -1  14  11        7.89        6.94      3.11 o
   0  14  11        2.06        0.10      2.53 o
  -1 -11  12        9.96        1.87      6.57 o
   0 -11  12       13.51       25.26      5.54 o
  -2 -10  12        9.08        5.87      8.80 o
  -1 -10  12       33.95       21.94     22.34 o
   0 -10  12        1.14        6.39      4.37 o
  -2  -9  12       15.87       23.17      9.44 o
  -1  -9  12        0.70       -2.55      4.48 o
   0  -9  12        5.10       10.97      4.43 o
   1  -9  12       20.04       20.48      5.36 o
  -3  -8  12       29.66       49.90     15.29 o
  -2  -8  12        2.12        9.40      6.90 o
  -1  -8  12       29.54       21.81      4.56 o
   0  -8  12        0.88       -3.79      3.82 o
   1  -8  12       24.89       22.44      5.25 o
  -3  -7  12        0.36       -3.68      7.39 o
  -2  -7  12       73.82       91.53     12.31 o
  -1  -7  12       25.75       27.54      5.36 o
   0  -7  12       14.36       15.71      4.76 o
   1  -7  12        9.31       10.00      4.75 o
  -3  -6  12       22.96       33.47     12.61 o
  -2  -6  12        0.45       -1.21      2.46 o
  -1  -6  12        3.22        1.99      3.70 o
   0  -6  12       66.74       87.71      6.74 o
   1  -6  12        1.52        4.88      4.22 o
  -3  -5  12        6.19        9.51      9.14 o
  -2  -5  12       27.07       40.42     10.43 o
  -1  -5  12        3.66        4.30      4.28 o
   0  -5  12        6.94        8.71      4.26 o
   1  -5  12       15.62       13.27      4.35 o
   2  -5  12        3.57       10.40      3.73 o
  -3  -4  12       18.46        2.84      7.93 o
  -2  -4  12        6.19        8.18      3.58 o
  -1  -4  12       13.72       17.59      4.33 o
   0  -4  12       11.59       13.72      4.41 o
   1  -4  12        0.84        2.91      3.45 o
   2  -4  12        2.59        0.22      2.97 o
  -3  -3  12       22.38       36.46     12.00 o
  -2  -3  12       22.31       17.12      4.28 o
  -1  -3  12        6.70        9.10      4.44 o
   0  -3  12        1.14        0.04      3.21 o
   1  -3  12       10.10        7.92      4.79 o
   2  -3  12        0.73        0.93      3.24 o
  -3  -2  12       16.44       15.32      8.30 o
  -2  -2  12        1.95       12.83      8.28 o
  -1  -2  12        7.33        7.06      3.65 o
   0  -2  12       18.17       17.55      4.68 o
   1  -2  12        8.68       12.22      3.83 o
   2  -2  12       16.24       15.73      4.28 o
  -3  -1  12       11.21       12.48      4.33 o
  -2  -1  12       12.59       16.08      4.65 o
  -1  -1  12        7.56        8.95      4.87 o
   0  -1  12        8.59        6.25      2.95 o
   1  -1  12       20.95       20.22      3.29 o
   2  -1  12        1.64        2.98      3.25 o
  -3   0  12       26.01       22.10      4.44 o
  -2   0  12       11.08       10.26      3.34 o
  -1   0  12       49.67       48.25      4.35 o
   0   0  12       38.75       36.78      4.48 o
   1   0  12        4.02        3.71      2.60 o
   2   0  12       42.25       43.86      4.62 o
  -3   1  12       10.86       17.04      9.84 o
  -2   1  12       12.94       18.70      5.44 o
  -1   1  12        7.27        8.48      2.97 o
   0   1  12        8.33       12.29      2.95 o
   1   1  12       21.56       21.82      3.38 o
   2   1  12        1.64        0.70      3.41 o
  -3   2  12       16.58       21.89     10.99 o
  -2   2  12        1.97       -0.22      3.11 o
  -1   2  12        6.91        6.16      3.45 o
   0   2  12       17.60       10.31      3.32 o
   1   2  12        8.93        6.42      3.30 o
   2   2  12       16.12       12.07      4.46 o
  -3   3  12       22.66       32.72      6.62 o
  -2   3  12       22.55       18.88      3.65 o
  -1   3  12        6.43        7.02      3.21 o
   0   3  12        1.17        2.08      2.42 o
   1   3  12       10.33       12.29      4.79 o
   2   3  12        0.73        0.07      3.39 o
  -3   4  12       18.07       16.96     15.37 o
  -2   4  12        6.18        0.30      3.64 o
  -1   4  12       13.47       12.26      2.99 o
   0   4  12       11.70       12.73      3.27 o
   1   4  12        0.91        2.01      2.53 o
   2   4  12        2.65        3.61      3.13 o
  -3   5  12        6.17       21.05      5.97 o
  -2   5  12       26.75       27.31      3.86 o
  -1   5  12        3.47        2.14      2.45 o
   0   5  12        6.45        6.39      2.65 o
   1   5  12       15.31       13.53      3.28 o
   2   5  12        3.55        5.94      4.68 o
  -3   6  12       22.31       21.03      8.88 o
  -2   6  12        0.44        2.05      2.05 o
  -1   6  12        3.58        1.86      2.32 o
   0   6  12       67.30       69.49      5.08 o
   1   6  12        1.49        2.58      2.62 o
  -3   7  12        0.40        2.39      3.54 o
  -2   7  12       72.87       72.70      3.48 o
  -1   7  12       26.24       21.21      3.20 o
   0   7  12       14.48       10.75      1.85 o
   1   7  12        9.30        5.63      2.57 o
  -3   8  12       30.34       30.91      5.56 o
  -2   8  12        2.12       -0.37      3.03 o
  -1   8  12       29.37       21.95      5.01 o
   0   8  12        0.73        0.03      1.68 o
   1   8  12       24.53       27.48      9.19 o
  -2   9  12       15.70       14.26      3.98 o
  -1   9  12        0.79        0.29      3.04 o
   0   9  12        5.50        2.00      2.38 o
   1   9  12       20.62       30.15      7.30 o
  -2  10  12        9.04        6.39      3.60 o
  -1  10  12       34.11       21.71      5.99 o
   0  10  12        1.32        2.31      2.12 o
  -1  11  12        9.92        7.64      2.87 o
   0  11  12       13.42       11.92      2.94 o
  -1  -8  13        7.68       12.30      4.83 o
  -2  -7  13        5.46        2.48      2.94 o
  -1  -7  13       11.07       13.86      5.85 o
   0  -7  13        1.94       -1.71      4.44 o
  -2  -6  13        2.88        2.74      4.14 o
  -1  -6  13       13.36       17.74      5.04 o
   0  -6  13        1.23        0.31      3.82 o
  -2  -5  13        8.58       11.83      5.88 o
  -1  -5  13       17.41       14.78      5.42 o
   0  -5  13        6.12        4.86      4.53 o
   1  -5  13        1.61        0.94      4.86 o
  -2  -4  13       53.82       55.40      7.21 o
  -1  -4  13        3.81        5.18      4.73 o
   0  -4  13        6.20        5.47      4.50 o
   1  -4  13        0.84       -1.73      3.41 o
  -2  -3  13        3.70        1.59      3.63 o
  -1  -3  13        9.82        9.93      5.02 o
   0  -3  13       10.53       14.67      4.66 o
   1  -3  13        5.33       15.00      8.23 o
  -2  -2  13        7.11       10.04      4.72 o
  -1  -2  13        1.99        0.80      3.53 o
   0  -2  13        7.79        9.52      4.26 o
   1  -2  13        5.56       17.29      8.64 o
  -3  -1  13       42.85       36.43      6.96 o
  -2  -1  13        8.39        6.15      3.84 o
  -1  -1  13        6.05        6.73      5.46 o
   0  -1  13        4.15       -4.39      5.20 o
   1  -1  13        1.52        0.61      3.07 o
  -3   0  13        9.74       27.53     19.43 o
  -2   0  13       23.42       30.64     13.07 o
  -1   0  13       12.38       11.51      3.39 o
   0   0  13       10.97       15.60      6.86 o
   1   0  13       17.55       12.77      3.03 o
  -3   1  13       43.34       50.48      4.93 o
  -2   1  13        8.07       15.70      4.91 o
  -1   1  13        6.09       10.49      6.20 o
   0   1  13        3.90        7.51      9.05 o
   1   1  13        1.50       -0.12      2.56 o
  -2   2  13        7.18        8.92      3.68 o
  -1   2  13        1.83        2.30      2.76 o
   0   2  13        7.73        9.02      5.14 o
   1   2  13        6.01        4.29      2.99 o
  -2   3  13        3.71        3.02      2.73 o
  -1   3  13        9.77        9.18      3.20 o
   0   3  13       10.75       14.51      3.31 o
   1   3  13        5.29        3.88      3.55 o
  -2   4  13       53.88       52.57      4.19 o
  -1   4  13        3.48        3.10      3.52 o
   0   4  13        6.19       13.02      4.84 o
   1   4  13        0.84       -0.35      2.54 o
  -2   5  13        8.38        8.01      2.92 o
  -1   5  13       17.41       13.53      3.67 o
   0   5  13        5.66        9.47      4.33 o
   1   5  13        1.62       -1.03      5.03 o
  -2   6  13        2.88        3.40      4.43 o
  -1   6  13       13.57       10.88      3.45 o
   0   6  13        1.20        1.61      2.92 o
  -2   7  13        5.55        3.27      2.56 o
  -1   7  13       10.93        8.78      2.51 o
   0   7  13        1.85        5.55      2.43 o
  -1   8  13        7.46        3.12      2.38 o
   0   8  13        5.14        9.04      4.37 o
 
